# Supplementary material for: Orthodontic camouflage versus orthodontic-orthognathic surgical treatment in borderline class III malocclusion: a systematic review
Source: Clin Oral Investig. 2022 Sep 13;26(11):6443–55. doi: 10.1007/s00784-022-04685-6 (PMC9643255; doi:10.1007/s00784-022-04685-6)
Supplement: Supplementary file 1 — Supplementary file1 (XLSX 10 KB) [file 784_2022_4685_MOESM1_ESM.xlsx]

## Sheet: Emails report
	Date of sent email	Fate	Date of reminder	Fate
Rabie et al 2008	2021-02-11	No response	2021-09-11	No response
Troy et al 2009	2021-02-11	No response	2021-09-11	No response
Xiong et al 2013	2021-02-11	No response	2021-09-11	No response
Barodiya et al 2021	2021-02-11	No response	2021-09-11	No response
