# Supplementary material for: Orthodontic camouflage versus orthodontic-orthognathic surgical treatment in borderline class III malocclusion: a systematic review
Source: Clin Oral Investig. 2022 Sep 13;26(11):6443–55. doi: 10.1007/s00784-022-04685-6 (PMC9643255; doi:10.1007/s00784-022-04685-6)
Supplement: Supplementary file 2 — Supplementary file2 (XLSX 138 KB) [file 784_2022_4685_MOESM2_ESM.xlsx]

## Sheet: Initial extracted list 2089
General No.	Search Engine Name	Search Engine No.	Colored coded retrieved articles (Each search engine coded with different code for easy of tracking)
1	Pubmed	1	[Class III malocclusions and orthognathic surgery]
2	Pubmed	2	[Dentoalveolar compensation in skeletal Class III patients treated with orthognathic surgery]
3	Pubmed	3	[Feasibility of Delaire cephalometric analysis to predict the ideal sagittal position of the maxilla and chin for surgery-first patients in orthognathic surgery]
4	Pubmed	4	[Hybrid osteosynthesis in orthognathic surgery: 28 cases of Le Fort I osteotomy]
5	Pubmed	5	[Improvement on the making process of double splints before orthognathic surgery of skeletal Class III]
6	Pubmed	6	[Indications for orthognathic surgery, the limitations of orthodontics and of surgery]
7	Pubmed	7	[Intermaxillary fixation: technique and benefit for piezosurgical sagittal split osteotomy]
8	Pubmed	8	[Longitudinal study on average craniofacial growth of skeletal C1. III girls in late adolescent period. Possibility of early orthognathic surgery]
9	Pubmed	9	[Orthodonticî€‘orthognathic treatment stability in skeletal class III malocclusion patients]
10	Pubmed	10	[Orthognathic surgery of the future]
11	Pubmed	11	[Orthognathic surgery treatment of adult Class III malocclusion]
12	Pubmed	12	[Pathogenic situations after orthodontic treatment. Defects in skeleton and soft tissues that should be avoided after orthodontic treatment]
13	Pubmed	13	[Periodontal corticotomy and regenerative surgery assisted orthodontic-orthognathic treatment of a skeletal class â…¢ patient]
14	Pubmed	14	[Post-treatment changes of skeletal Class III morphology operated by orthognathic two-jaw surgery]
15	Pubmed	15	[Pre- and post-surgical orthodontic objectives and orthodontic preparation]
16	Pubmed	16	[Prediction and assessment of facial profile after bimaxillary orthognathic surgery in skeletal Class III malocclusion]
17	Pubmed	17	[Preliminary evaluation on 3-demension changes of facial soft tissue with structure light scanning technique before and after orthognathic surgery of Class III deformities]
18	Pubmed	18	[Preliminary investigation of lower second molar extraction in correction of severe skeletal class III malocclusion]
19	Pubmed	19	[Preoperative orthodontic treatment combined with alveolar osteotomy in the orthognathic surgery of skeletal Class III malocclusion: report of 3 cases]
20	Pubmed	20	[Prognosis of the facial profile line using the finite element method]
21	Pubmed	21	[Soft and hard tissue changes after orthodontic and orthognathic treatment in patients with skeletal Class III malformation]
22	Pubmed	22	[Stability assessment after orthognathic procedures with multisegmental maxilla osteotomy]
23	Pubmed	23	[Study of anterior alveolar bone thickness in skeletal class III malocclusion patients with orthognathic surgery]
24	Pubmed	24	[Surgery of the sagittal dimension]
25	Pubmed	25	[The effect of extraction and non-extraction decompensation to bimaxillary orthognathic surgery in skeletal class III malocclusion]
26	Pubmed	26	[The importance of condyle position in the diagnosis, treatment and prevention of TMD]
27	Pubmed	27	[The psychological impact of orthognathic surgery]
28	Pubmed	28	[The smile: a challenge in the treatment of class III]
29	Pubmed	29	[Three-dimensional analysis of pharyngeal airway in skeletal Class III patients after sagittal split ramus osteotomy]
30	Pubmed	30	[Treatment of Class III malocclusions]
31	Pubmed	31	[Unfavorable outcomes in orthognathic surgery]
32	Pubmed	32	[Vertical development of the face and cervical spine. Diagnostic and therapeutic significance in orthodontics and maxillofacial surgery]
33	Pubmed	33	3D Airway changes using CBCT in patients following mandibular setback surgery آ± maxillary advancement
34	Pubmed	34	A 2-stage procedure combining maxillary advancement by distraction technique with mandibular setback surgery in patients with cleft lip and palate
35	Pubmed	35	A combined orthodontic and orthognathic surgery approach to the treatment of extreme anterior open bite in an adult
36	Pubmed	36	A complex orthognathic surgical approach correcting a Class III malocclusion involving traumatic dental injuries and a maxilla fracture
37	Pubmed	37	A more accurate method of predicting soft tissue changes after mandibular setback surgery
38	Pubmed	38	A more accurate soft-tissue prediction model for Class III 2-jaw surgeries
39	Pubmed	39	A new classification of mandibular asymmetry and evaluation of surgical-orthodontic treatment outcomes in Class III malocclusion
40	Pubmed	40	A novel method for the 3-dimensional simulation of orthognathic surgery by using a multimodal image-fusion technique
41	Pubmed	41	A Patient With Aspiration Pneumonia After Mandibular Osteotomy With Genioplasty
42	Pubmed	42	A retrospective analysis of dentofacial deformities and orthognathic surgeries using the index of orthognathic functional treatment need (IOFTN)
43	Pubmed	43	A simple technique for correction of relapsed overjet
44	Pubmed	44	A sparse principal component analysis of Class III malocclusions
45	Pubmed	45	A study of adult orthodontic patients and their treatment
46	Pubmed	46	A study of Class III treatment: orthodontic camouflage vs orthognathic surgery
47	Pubmed	47	A unilateral hybrid form of hemimandibular elongation and hemimandibular hyperplasia
48	Pubmed	48	Accelerated decompensation of mandibular incisors in surgical skeletal class III patients by using augmented corticotomy: a preliminary study
49	Pubmed	49	Accelerated Orthodontics Using Pulsatile Forces in Orthognathic Surgical Patients
50	Pubmed	50	Acculturation levels and personalizing orthognathic surgery for the Asian American patient
51	Pubmed	51	Accuracy assessment of computer-aided three-dimensional simulation and navigation in orthognathic surgery (CASNOS)
52	Pubmed	52	Accuracy of 3-Dimensional Virtual Surgical Simulation Combined With Digital Teeth Alignment: A Pilot Study
53	Pubmed	53	Accuracy of Dolphin visual treatment objective (VTO) prediction software on class III patients treated with maxillary advancement and mandibular setback
54	Pubmed	54	Achondroplasia: Orocraniofacial Features and Orthodontic-Surgical Management Guidelines Proposal
55	Pubmed	55	Acoustic analysis of vowel sounds before and after orthognathic surgery
56	Pubmed	56	Additional orthognathic surgery following Le Fort III and monobloc advancement
57	Pubmed	57	Aesthetic acceptance equals to nature's compensation plus surgical correction
58	Pubmed	58	Alteration of masticatory electromyographic activity and stability of orthognathic surgery in patients with skeletal class III malocclusion
59	Pubmed	59	An American Board of Orthodontics case report. Correction of a Class III mandibular prognathism and asymmetry through orthodontics and orthognathic surgery
60	Pubmed	60	Anterior Decompensation Using Segmental Osteotomy for Patients With Mandibular Asymmetry
61	Pubmed	61	Anterior open bite--simplified non surgical technique to correct in adults
62	Pubmed	62	Anterior projection of the maxillomandibular soft tissue complex after surgical correction of maxillary hypoplasia: a Scottish perspective
63	Pubmed	63	Anthropometric Facial Changes After Orthognathic Surgery and Their Relation With Oral Health Related Quality of Life
64	Pubmed	64	Appearance on face reading (cheek line) after orthognathic surgery
65	Pubmed	65	Applying artificial intelligence to assess the impact of orthognathic treatment on facial attractiveness and estimated age
66	Pubmed	66	Arch coordination does not affect the stability in class III orthognathic surgery patients
67	Pubmed	67	Assessing the influence of chin prominence on perceived attractiveness in the orthognathic patient, clinician and layperson
68	Pubmed	68	Assessment of patients for orthognathic surgery
69	Pubmed	69	Assessment of the changes in quality of life of patients with class II and III deformities during and after orthodontic-surgical treatment
70	Pubmed	70	Assessment of the Postoperative Stability of Mandibular Orthognathic Surgery for Correction of Class III Skeletal Malocclusion
71	Pubmed	71	Asymmetric mandibular prognathism: a 30-year retrospective case report
72	Pubmed	72	Augmented corticotomy combined with accelerated orthodontic forces in class III orthognathic patients: morphologic aspects of the mandibular anterior ridge with cone-beam computed tomography
73	Pubmed	73	Augmented corticotomy-assisted presurgical orthodontics of class III malocclusions: a cephalometric and cone-beam computed tomography study
74	Pubmed	74	Augmented corticotomy-assisted surgical orthodontics decompensates lower incisors in Class III malocclusion patients
75	Pubmed	75	Auriculo-condylar syndrome
76	Pubmed	76	Binder's syndrome
77	Pubmed	77	Can a surgery-first orthognathic approach reduce the total treatment time?
78	Pubmed	78	Case report FG. Orthodontic treatment to correct major dental asymmetries
79	Pubmed	79	Cephalometric alterations following facial advancement surgery. 2. Clinical and computerised evaluation
80	Pubmed	80	Change in inferior sclera exposure following Le Fort I osteotomy in patients with midfacial retrognathia
81	Pubmed	81	Change in quality of life after combined orthodontic-surgical treatment of dentofacial deformities
82	Pubmed	82	Changes in condylar and joint disc positions after bilateral sagittal split ramus osteotomy for correction of mandibular prognathism
83	Pubmed	83	Changes in electric activity of masseter and anterior temporalis muscles before and after orthognathic surgery in skeletal class III patients
84	Pubmed	84	Changes in head posture and hyoid bone position in Turkish Class III patients after mandibular setback surgery
85	Pubmed	85	Changes in mandibular mobility after different procedures of orthognathic surgery
86	Pubmed	86	Changes in natural head position after orthognathic surgery in skeletal Class III patients
87	Pubmed	87	Changes in posterior airway space, pulmonary function and sleep quality, following bimaxillary orthognathic surgery
88	Pubmed	88	Changes in the pattern of patients receiving surgical-orthodontic treatment
89	Pubmed	89	Changes of hyoid, tongue and pharyngeal airway after mandibular setback surgery by intraoral vertical ramus osteotomy
90	Pubmed	90	Children with class III malocclusion: development of multivariate statistical models to predict future need for orthognathic surgery
91	Pubmed	91	Class II treatment in adults: comparing camouflage orthodontics, dentofacial orthopedics and orthognathic surgery--a cephalometric study to evaluate various therapeutic effects
92	Pubmed	92	Class III anomalies: a coordinated approach to skeletal, dental, and soft tissue problems
93	Pubmed	93	Class III malocclusion with maxillary deficiency, mandibular prognathism and facial asymmetry
94	Pubmed	94	Class III malocclusion with missing maxillary central incisor and facial asymmetry treated with orthodontics and intraoral vertical ramus osteotomy
95	Pubmed	95	Class III malocclusion with missing maxillary lateral incisors
96	Pubmed	96	Class III malocclusion with severe facial asymmetry, unilateral posterior crossbite, and temporomandibular disorders
97	Pubmed	97	Class III malocclusion: surgery or orthodontics?
98	Pubmed	98	Class III orthognathic surgical cases facilitated by accelerated osteogenic orthodontics: a preliminary report
99	Pubmed	99	Class III surgical-orthodontic treatment: a cephalometric study
100	Pubmed	100	Clear Aligner Use Following Surgery-First Mandibular Prognathism Correction
101	Pubmed	101	Cleidocranial dysplasia: 2 generations of management
102	Pubmed	102	Clinical and instrumental evaluation of the temporomandibular joint before and after surgical correction of asymptomatic skeletal class III patients
103	Pubmed	103	Clinical effectiveness of late maxillary protraction in cleft lip and palate: A methods paper
104	Pubmed	104	Clinical predictive factors for temporomandibular disorders following combined orthodontic and orthognathic surgical treatment in patients with Class III malocclusion
105	Pubmed	105	Closure of severe skeletal anterior open bite with zygomatic anchorage
106	Pubmed	106	Combined orthodontic and surgical correction of an adolescent patient with thin palatal cortex and vertical maxillary excess
107	Pubmed	107	Combined surgical-orthodontic treatment: how did it evolve and what are the best practices now?
108	Pubmed	108	Comparative study of diagnostic measures in borderline surgical cases of unilateral cleft lip and palate and noncleft Class III malocclusions
109	Pubmed	109	Comparative study of excitation patterns in the masseter muscle before and after orthognathic surgery
110	Pubmed	110	Comparative study of skeletal stability between bicortical resorbable and titanium screw fixation after sagittal split ramus osteotomy for mandibular prognathism
111	Pubmed	111	Comparing Stability of Mandibular Setback Versus 2-Jaw Surgery in Class III Patients With Minimal Presurgical Orthodontics
112	Pubmed	112	Comparison of incisor inclination in patients with Class III malocclusion treated with orthognathic surgery or orthodontic camouflage
113	Pubmed	113	Comparison of Lip Line Cant Change After 1-Jaw and 2-Jaw Surgery
114	Pubmed	114	Comparison of mandibular stability after SSRO with surgery-first approach versus conventional ortho-first approach
115	Pubmed	115	Comparison of Pharyngeal Airway between Mandibular Setback Surgery Patients (Skeletal Class III) and Nonsurgery Patients (Skeletal Classes I and II)
116	Pubmed	116	Comparison of progressive cephalometric changes and postsurgical stability of skeletal Class III correction with and without presurgical orthodontic treatment
117	Pubmed	117	Comparison of transverse dimensional changes in surgical skeletal Class III patients with and without presurgical orthodontics
118	Pubmed	118	Comparisons of Jaw Line and Face Line after Mandibular Setback: Intraoral Vertical Ramus versus Sagittal Split Ramus Osteotomies
119	Pubmed	119	Compensation of skeletal Class III malocclusion by isolated extraction of mandibular teeth: Part 2: Skeletal, dentoalveolar and soft tissue parameters in comparison with nonextraction Class III therapies
120	Pubmed	120	Compensatory orthodontic treatment of skeletal Class III malocclusion with anterior crossbite
121	Pubmed	121	Comprehensive treatment approach for bilateral cleft lip and palate in an adult with premaxillary osteotomy, tooth autotransplantation, and 2-jaw surgery
122	Pubmed	122	Concerns and motivations of skeletal Class III patients receiving orthodontic-surgical correction
123	Pubmed	123	Condition-specific Quality of Life Assessment at Each Stage of Class III Surgical Orthodontic Treatment -A Prospective Study
124	Pubmed	124	Condylar head remodeling compensating for condylar head displacement by orthognathic surgery
125	Pubmed	125	Condylar positional changes up to 12 months after bimaxillary surgery for skeletal class III malocclusions
126	Pubmed	126	Condylar resorptions and orthodontic-surgical treatment: State of the art
127	Pubmed	127	Cone-Beam Computed Tomography Evaluation of Pharyngeal Airway Space Changes After Bimaxillary Orthognathic Surgery in Patients With Class III Skeletal Deformities: A 6-Year Follow-Up Study
128	Pubmed	128	Cone-beam computed tomography evaluation of short- and long-term airway change and stability after orthognathic surgery in patients with Class III skeletal deformities: bimaxillary surgery and mandibular setback surgery
129	Pubmed	129	Cone-beam computerized tomography evaluation of condylar changes and stability following two-jaw surgery: Le Fort I osteotomy and mandibular setback surgery with rigid fixation
130	Pubmed	130	Conservative treatment for a growing patient with a severe, developing skeletal Class III malocclusion and open bite
131	Pubmed	131	Consideration of effect of the amount of mandibular setback on the submental region in the planning of orthodontic-orthognathic treatment
132	Pubmed	132	Conventional surgical-orthodontic approach with double-jaw surgery for a patient with a skeletal Class III malocclusion: Stability of results 10آ years posttreatment
133	Pubmed	133	Correction of skeletal Class III malocclusion with clockwise rotation of the maxillomandibular complex
134	Pubmed	134	Correlation analysis of three-dimensional changes of hard and soft tissues in class III orthognathic surgery patients using cone-beam computed tomography
135	Pubmed	135	Corticotomy-assisted decompensation for augmentation of the mandibular anterior ridge
136	Pubmed	136	Craniofacial morphology of skeletal class III patients before treatment and growth-related changes during treatment with a maxillary protraction appliance: a comparison of orthodontic and surgical cases
137	Pubmed	137	Cranio-maxillofacial, orthodontic and dental treatment in three patients with Apert syndrome
138	Pubmed	138	Data-based prediction of soft tissue changes after orthognathic surgery: clinical assessment of new simulation software
139	Pubmed	139	Deglutitive tongue movement after correction of mandibular protrusion
140	Pubmed	140	Densitometric evaluation of changes in the soft tissue of the chin and the lower lip during the treatment of Class III malocclusion
141	Pubmed	141	Dental and skeletal changes following sagittal split osteotomy for correction of mandibular prognathism
142	Pubmed	142	Dentoskeletal parameters related to visual perception of facial asymmetry in patients with skeletal class III malocclusion after orthognathic surgery
143	Pubmed	143	Developing skeletal Class III malocclusion treated nonsurgically with a combination of a protraction facemask and a multiloop edgewise archwire
144	Pubmed	144	Developmental myosin heavy chain mRNA in masseter after orthognathic surgery: a preliminary study
145	Pubmed	145	Developmental occlusion, orthodontic interventions, and orthognathic surgery for adolescents
146	Pubmed	146	Diagnosis and conservative treatment of skeletal Class III malocclusion with anterior crossbite and asymmetric maxillary crowding
147	Pubmed	147	Diagnosis and treatment planning of hypodivergent skeletal pattern with clockwise occlusal plane rotation
148	Pubmed	148	Diagnosis, complications, and treatment of dentoskeletal malocclusion
149	Pubmed	149	Dimensional changes of maxillary sinuses and pharyngeal airway in Class III patients undergoing bimaxillary orthognathic surgery
150	Pubmed	150	Distraction osteogenesis and orthognathic surgery for a patient with unilateral cleft lip and palate
151	Pubmed	151	Do patients treated with bimaxillary surgery have more stable condylar positions than those who have undergone single-jaw surgery?
152	Pubmed	152	Does Sleep Quality Affect Temporomandibular Joint With Degenerative Joint Changes?
153	Pubmed	153	Does the British Orthodontic Society orthognathic DVD aid a prospective patient's decision making? A qualitative study
154	Pubmed	154	Does the Type of Maxillomandibular Deformity Influence Complication Rate in Orthognathic Surgery?
155	Pubmed	155	Does two-dimensional vs. three-dimensional surgical simulation produce better surgical outcomes among patients with class III facial asymmetry?
156	Pubmed	156	Does upper premolar extraction affect the changes of pharyngeal airway volume after bimaxillary surgery in skeletal class III patients?
157	Pubmed	157	Dr. Ravindra Nanda on orthodontic mechanics. Interview by Robert G Keim
158	Pubmed	158	Duration of orthodontic treatment in conjunction with orthognathic surgery
159	Pubmed	159	Dynamic changes in morphometric analysis in patients following Class III bimaxillary surgery
160	Pubmed	160	Early class III protraction facemask treatment reduces the need for orthognathic surgery: a multi-centre, two-arm parallel randomized, controlled trial
161	Pubmed	161	Early orthognathic surgery in growing Class III patients
162	Pubmed	162	Early orthognathic surgery in response to bullying due to malocclusion
163	Pubmed	163	Early orthognathic surgery with three-dimensional image simulation during presurgical orthodontics in adults
164	Pubmed	164	Early treatment protocol for skeletal Class III malocclusion
165	Pubmed	165	Effect of bimaxillary surgery on adaptive condylar head remodeling: metric analysis and image interpretation using cone-beam computed tomography volume superimposition
166	Pubmed	166	Effect of maxillary advancement on the change in the soft tissues after treatment of patients with class III malocclusion
167	Pubmed	167	Effect of occlusal vertical dimension changes on postsurgical skeletal changes in a surgery-first approach for skeletal Class III deformities
168	Pubmed	168	Effect of orthognathic surgery on masticatory performance and muscle activity in skeletal Class III patients
169	Pubmed	169	Effect of orthognathic surgery on the posterior airway space (PAS)
170	Pubmed	170	Effect of posterior impaction and setback of the maxilla on retropalatal airway and velopharyngeal dimensions after two-jaw surgery in skeletal Class III patients
171	Pubmed	171	Effect of post-orthognathic surgery condylar axis changes on condylar morphology as determined by 3-dimensional surface reconstruction
172	Pubmed	172	Effects of combined orthodontic-orthognathic treatment for class II and III correction on posterior airway space : Comparison of mono- and bignathic osteotomies
173	Pubmed	173	Effects of Craniofacial Morphology on Nasal Respiratory Function and Upper Airway Morphology
174	Pubmed	174	Effects of dental decompensation on the surgical treatment of mandibular prognathism
175	Pubmed	175	Effects of facemask treatment anchored with miniplates after alternate rapid maxillary expansions and constrictions; a pilot study
176	Pubmed	176	Effects of orthognathic surgery on oropharyngeal airway: a meta-analysis
177	Pubmed	177	Effects of orthognathic surgery on psychological status of patients with jaw deformities
178	Pubmed	178	Effects of two alar base suture techniques suture techniques on nasolabial changes after bimaxillary orthognathic surgery in Taiwanese patients with class III malocclusions
179	Pubmed	179	Efficiency and Duration of Orthodontic/Orthognathic Surgery Treatment
180	Pubmed	180	Electromyographic Changes in the Masseter and Temporalis Muscles Before and After Orthognathic Surgery in Patients With Mandibular Prognathism
181	Pubmed	181	Evaluation of canting correction of the maxillary transverse occlusal plane and change of the lip canting in Class III two-jaw orthognathic surgery
182	Pubmed	182	Evaluation of Chewing Movement in Skeletal Class III Patients with Orthognathic Treatment
183	Pubmed	183	Evaluation of long-term hard tissue remodelling after skeletal class III orthognathic surgery: a systematic review
184	Pubmed	184	Evaluation of long-term soft tissue changes after bimaxillary orthognathic surgery in Class III patients
185	Pubmed	185	Evaluation of minimal versus conventional presurgical orthodontics in skeletal class III patients treated with two-jaw surgery
186	Pubmed	186	Evaluation of pharyngeal airway space changes after bimaxillary orthognathic surgery with a 3-dimensional simulation and modeling program
187	Pubmed	187	Evaluation of post-surgical relapse after mandibular setback surgery with minimal orthodontic preparation
188	Pubmed	188	Evaluation of relapse after orthodontic therapy combined with orthognathic surgery in the treatment of skeletal classآ III
189	Pubmed	189	Evaluation of Soft Tissue Changes Around the Lips After Mandibular Setback Surgery With Minimal Orthodontics Using Three-Dimensional Stereophotogrammetry
190	Pubmed	190	Evaluation of three-dimensional position change of the condylar head after orthognathic surgery using computer-aided design/computer-aided manufacturing-made condyle positioning jig
191	Pubmed	191	Evaluation of treatment modality for skeletal Class III malocclusion with labioversed upper incisors and/or protrusive maxilla: surgical movement and stability of rotational maxillary setback procedure
192	Pubmed	192	Evaluation of upper airways after bimaxillary orthognathic surgery in patients with skeletal Class III pattern using cone-beam computed tomography
193	Pubmed	193	Evolution of Class III treatment in orthodontics
194	Pubmed	194	Expedited correction of significant dentofacial asymmetry using a "surgery first" approach
195	Pubmed	195	Extreme Dental Compensation in an Adult Skeletal Class III Malocclusion: 3-Year Follow-up of a Successfully Compromised Treatment
196	Pubmed	196	Factors Related to Relapse After Mandibular Setback Surgery With Minimal Presurgical Orthodontics
197	Pubmed	197	Factors related to skeletal relapse in the two-jaw surgery treatment of mandibular prognathism
198	Pubmed	198	Factors related to stability following the surgical correction of skeletal open bite
199	Pubmed	199	Finishing procedures in orthodontic-surgical cases
200	Pubmed	200	Frontal Changes in the Lower Face After Clockwise Rotation of the Maxillomandibular Complex Without Perisurgical Orthodontic Treatment in Angle Class I and Skeletal Class III Women
201	Pubmed	201	Frontal-view nasolabial soft tissue alterations after bimaxillary orthognathic surgery in Class III patients
202	Pubmed	202	Functional improvements after orthodontic-surgical reconstruction in a patient with multiple maxillofacial fractures
203	Pubmed	203	Functional needs of subjects with dentofacial deformities: A study using the index of orthognathic functional treatment need (IOFTN)
204	Pubmed	204	Genetic stretching factors in masseter muscle after orthognathic surgery
205	Pubmed	205	Geometric considerations when planning an asymmetric genioplasty
206	Pubmed	206	Golden Proportion Analysis of Dental-Skeletal Patterns of Class II and III Patients Pre and Post Orthodontic-orthognathic Treatment
207	Pubmed	207	Guide surgery osteotomy system (GSOS) a new device for treatment in orthognathic surgery
208	Pubmed	208	How others perceive orthognathic patients: an eye-tracking study
209	Pubmed	209	How predictable is orthognathic surgery?
210	Pubmed	210	Hyrax application as a tooth-borne distractor for maxillary advancement
211	Pubmed	211	Impact of different surgery modalities to correct class III jaw deformities on the pharyngeal airway space
212	Pubmed	212	Impact of orthognathic surgery on oral health-related quality of life in patients with jaw deformities
213	Pubmed	213	Impact of orthosurgical treatment phases on oral health-related quality of life
214	Pubmed	214	Impact of surgical orthodontic treatment on quality of life in Chinese young adults with class III malocclusion: a longitudinal study
215	Pubmed	215	Improvement of asymmetric stomatognathic functions, unilateral crossbite, and facial esthetics in a patient with skeletal Class III malocclusion and mandibular asymmetry, treated with orthognathic surgery
216	Pubmed	216	Incidence and impact of previous orthodontic treatment in patients attending orthognathic combined clinics: a survey
217	Pubmed	217	Increasing orthodontic and orthognathic surgery treatment efficiency with a modified surgery-first approach
218	Pubmed	218	Inferior subapical osteotomy for dentoalveolar decompensation of class III malocclusion in 'surgery-first' and 'surgery-early' orthognathic treatment
219	Pubmed	219	Influence of Bimaxillary Surgery on Pharyngeal Airway in Class III Deformities and Effect on Sleep Apnea: A STOP-BANG Questionnaire and Cone-Beam Computed Tomography Study
220	Pubmed	220	Influence of different surgical concepts for moderate skeletal class II and III treatment on the nasopharyngeal airway space
221	Pubmed	221	Influence of surgical orthodontic treatment on masticatory function in skeletal Class III patients
222	Pubmed	222	Interdisciplinary Management of a Class III Anterior Open Bite Malocclusion in a Patient With Cerebral Palsy
223	Pubmed	223	Interdisciplinary orthognathic treatment of high angle class III malocclusion
224	Pubmed	224	Interdisciplinary treatment of a patient with amelogenesis imperfecta, a skeletal Class III relationship, and an anterior open bite
225	Pubmed	225	Interdisciplinary treatment of an adolescent with unilateral cleft lip and palate
226	Pubmed	226	Intraoral Scanning and Setting Up the Digital Final Occlusion in Three-Dimensional Planning of Orthognathic Surgery: Its Comparison with the Dental Model Approach
227	Pubmed	227	Investigate the oral health impact and quality of life on patients with malocclusion of different treatment needs
228	Pubmed	228	Is Counterclockwise Rotation With Double Jaw Orthognathic Surgery Stable in the Long-Term in Hyperdivergent Class III Patients?
229	Pubmed	229	Is skeletal stability after bimaxillary surgery for skeletal class III deformity related to surgical occlusal contact?
230	Pubmed	230	Large-Scale Study of Long-Term Anteroposterior Stability in a Surgery-First Orthognathic Approach Without Presurgical Orthodontic Treatment
231	Pubmed	231	Late growth period orthopedic therapy versus bimaxillary surgery for correction of skeletal class III
232	Pubmed	232	Lateral cephalometry changes after SARPE
233	Pubmed	233	Latex allergy in an orthognathic patient and implications for clinical management
234	Pubmed	234	Life-quality of orthognathic surgery patients: the search for an integral diagnosis
235	Pubmed	235	Lingual orthodontics combined with orthognathic surgery in a skeletal Class III patient
236	Pubmed	236	Lip line changes in Class III facial asymmetry patients after orthodontic camouflage treatment, one-jaw surgery, and two-jaw surgery: A preliminary study
237	Pubmed	237	Lip morphology changes following orthognathic surgery for Class III malocclusion
238	Pubmed	238	Longitudinal observation of mandibular motion pattern in patients with skeletal Class III malocclusion subsequent to orthognathic surgery
239	Pubmed	239	Long-term changes in dentoskeletal pattern in a case with Beckwith-Wiedemann syndrome following tongue reduction and orthodontic treatment
240	Pubmed	240	Long-term evaluation of swallowing function before and after sagittal split ramus osteotomy
241	Pubmed	241	Long-term orthodontic and surgical treatment and stability of a patient with Beckwith-Wiedemann syndrome
242	Pubmed	242	Long-term outcomes of bimaxillary surgery for treatment of asymmetric skeletal class III deformity using surgery-first approach
243	Pubmed	243	Long-term skeletal and profile stability after surgical-orthodontic treatment of Class II and Class III malocclusion
244	Pubmed	244	Long-term skeletal stability in the treatment of mandibular prognathism with a physiological positioning strategy
245	Pubmed	245	Long-term stability of intra-oral maxillary distraction in unilateral cleft lip and palate: a case report
246	Pubmed	246	Long-Term Stability of Pre-Orthodontic Orthognathic Bimaxillary Surgery Using Intraoral Vertical Ramus Osteotomy Versus Conventional Surgery
247	Pubmed	247	Long-term stability of surgical-orthodontic correction of class III malocclusions with long-face syndrome
248	Pubmed	248	Long-term stability of surgical-orthodontic open-bite correction
249	Pubmed	249	Long-term stability of surgical-orthodontic treatment for skeletal Class III malocclusion with mild asymmetry
250	Pubmed	250	Magnetic Bead-based Salivary Peptidome Profiling for Accelerated Osteogenic Orthodontic Treatments
251	Pubmed	251	Management of an Adult with Class III Malocclusion, Gummy Smile, and Spaced Dentition
252	Pubmed	252	Management of Skeletal Class II Malocclusion by Surgery-First Approach
253	Pubmed	253	Mandibular arch retraction with retromolar skeletal anchorage in a Class III open-bite patient
254	Pubmed	254	Mandibular Contouring During Orthognathic Surgery Using the Modified Hunsuck Technique
255	Pubmed	255	Masseter muscle thickness three years after surgical correction of class III dentofacial deformity
256	Pubmed	256	Masticatory muscle function three years after surgical correction of class III dentofacial deformity
257	Pubmed	257	Maxillary advancement using distraction osteogenesis with intraoral device
258	Pubmed	258	Maxillary advancement versus mandibular setback in class III dentofacial deformity: are there any differences in aesthetic outcomes?
259	Pubmed	259	Maxillary corticotomy and extraoral orthopedic traction in mature teenage patients: a case report
260	Pubmed	260	Maxillary expansion and stability in the orthodontic-surgical treatment of skeletal anterior open bites
261	Pubmed	261	Maxillary incisor inclination of skeletal Class III patients treated with extraction of the upper first premolars and two-jaw surgery: conventional orthognathic surgery vs surgery-first approach
262	Pubmed	262	Maxillary protraction in patients with cleft lip and palate in mixed dentition: cephalometric evaluation after completion of growth
263	Pubmed	263	Maxillary, mandibular, and chin advancement: treatment planning based on airway anatomy in obstructive sleep apnea
264	Pubmed	264	Midfacial trauma and facial growth: a longitudinal case study of monozygotic twins
265	Pubmed	265	Mini-implant applications in orthognathic surgical treatment
266	Pubmed	266	Mini-implant-borne Pendulum B appliance for maxillary molar distalisation: design and clinical procedure
267	Pubmed	267	Minimal presurgical orthodontics for a skeletal Class III patient with mandibular asymmetry
268	Pubmed	268	Miniscrew-assisted nonsurgical palatal expansion before orthognathic surgery for a patient with severe mandibular prognathism
269	Pubmed	269	Modern trends in Class III orthognathic treatment: A time series analysis
270	Pubmed	270	Modification of planned postoperative occlusion in orthognathic surgery, based on computer-aided design/computer-aided manufacturing-engineered preoperative surgical simulation
271	Pubmed	271	Morphological evaluations in skeletal Class III malocclusion requiring maxillofacial surgery using orthognathic surgical analysis
272	Pubmed	272	Multilingual bracket treatment combined with orthognathic surgery in a skeletal class III patient with facial asymmetry
273	Pubmed	273	Myofunctional and speech rehabilitation after orthodontic-surgical treatment of dento-maxillofacial dysgnathia
274	Pubmed	274	Natural Head Postures of Patients With Facial Asymmetry in Frontal View Are Corrected After Orthognathic Surgeries
275	Pubmed	275	New model for surgical and nonsurgical therapy in adults with Class III malocclusion
276	Pubmed	276	Nonextraction treatment of a skeletal Class III malocclusion
277	Pubmed	277	Non-surgical alternative in the treatment of skeletal Class III problems
278	Pubmed	278	Nonsurgical and nonextraction treatment of skeletal Class III open bite: its long-term stability
279	Pubmed	279	Nonsurgical Correction of Class III Malocclusion and Anterior Open Bite with Mini-Implant anchorage
280	Pubmed	280	Nonsurgical correction of Class III malocclusions: a new approach to treating late adolescents and adults
281	Pubmed	281	Nonsurgical palatal expansion before orthognathic surgery
282	Pubmed	282	Nonsurgical treatment of a patient with a Class III malocclusion
283	Pubmed	283	Nonsurgical treatment of an adult with a Class III malocclusion
284	Pubmed	284	Nonsurgical treatment with rapid mandibular canine retraction via periodontal ligament distraction in an adult with a Class III malocclusion
285	Pubmed	285	Occlusal plane change after intrusion of maxillary posterior teeth by microimplants to avoid maxillary surgery with skeletal Class III orthognathic surgery
286	Pubmed	286	Occurrence of skeletal malocclusions in Brazilian patients with dentofacial deformities
287	Pubmed	287	One-phase vs 2-phase treatment for developing Class III malocclusion: a comparison of identical twins
288	Pubmed	288	One-step surgery and correction of the transverse dimension of the maxilla using the lingual technique: an original assisted transverse surgery method
289	Pubmed	289	One-year assessment of surgical outcomes in Class III patients using cone beam computed tomography
290	Pubmed	290	Onlay iliac bone grafting as an ancillary augmentation procedure for paranasal rejuvenation during bimaxillary surgery
291	Pubmed	291	Open bite: diagnosis, treatment and stability
292	Pubmed	292	Oral health related quality of life of patients with class III skeletal malocclusion before and after orthognathic surgery
293	Pubmed	293	Oral health-related quality of life changes in patients with severe Class III malocclusion treated with the 2-jaw surgery-first approach
294	Pubmed	294	Oral health-related quality of life following orthognathic surgery for class III correction its relationship with cephalometric changes
295	Pubmed	295	Oral Rehabilitation With Orthognathic Surgery After Dental Implant Placement for Class III Malocclusion With Skeletal Asymmetry and Posterior Bite Collapse
296	Pubmed	296	Orthodontic and orthognathic management of a patient with Apert syndrome: a case report
297	Pubmed	297	Orthodontic and orthognathic management of a patient with osteogenesis imperfecta and dentinogenesis imperfecta: a case report
298	Pubmed	298	Orthodontic and orthognathic surgical correction of a Class III open bite: a case report
299	Pubmed	299	Orthodontic and orthognathic surgical correction of Class III malocclusion
300	Pubmed	300	Orthodontic and surgical management of a skeletal Class III case
301	Pubmed	301	Orthodontic and surgical treatment of a patient with Apert syndrome
302	Pubmed	302	Orthodontic appliances made of organic polymer used in the metal allergic patient can withstand orthognathic surgery
303	Pubmed	303	Orthodontic bracket lost in the airway during orthognathic surgery
304	Pubmed	304	Orthodontic camouflage of skeletal Class III malocclusion with miniplate: a case report
305	Pubmed	305	Orthodontic camouflage versus orthognathic surgery for class III deformity: comparative cephalometric analysis
306	Pubmed	306	Orthodontic compensation in skeletal Class III malocclusion: a case report
307	Pubmed	307	Orthodontic decompensation in skeletal Class III malocclusion: redefining the amount of movement assessed by Cone-Beam Computed Tomography
308	Pubmed	308	Orthodontic retreatment using anchorage with miniplate to camouflage a Class III skeletal pattern
309	Pubmed	309	Orthodontic treatment and tongue surgery in a class III open-bite malocclusion. A case report
310	Pubmed	310	Orthodontic treatment protocol of Ehlers-Danlos syndrome type VI
311	Pubmed	311	Orthodontic-prosthetic treatment of an adult with a severe Class III malocclusion
312	Pubmed	312	Orthodontic-Surgical Approach for Treating Skeletal Class III Malocclusion With Severe Maxillary Deficiency in Isolated Cleft Palate
313	Pubmed	313	Orthodontic-surgical treatment of Class III malocclusion with extraction of an impacted canine and multi-segmented maxillary surgery
314	Pubmed	314	Orthodontic-surgical treatment of Class III malocclusion with mandibular asymmetry
315	Pubmed	315	Orthodontic-surgical treatment of the skeletal class III malocclusion: a case report
316	Pubmed	316	Orthodontic-surgical treatment: electromyographic and kinesiographic evaluation in follow up period. Experimental study
317	Pubmed	317	Orthognathic bimaxillary surgery in two patients with osteogenesis imperfecta and a review of the literature
318	Pubmed	318	Orthognathic correction of dento-facial discrepancies
319	Pubmed	319	Orthognathic Surgery as a Treatment for Temporomandibular Disorders
320	Pubmed	320	Orthognathic Surgery for the Correction of Severe Skeletal Class III Malocclusion
321	Pubmed	321	Orthognathic Surgery Treatment Need in a Turkish Adult Population: A Retrospective Study
322	Pubmed	322	Orthognathic surgery: a hierarchy of stability
323	Pubmed	323	Orthognathic surgical approach and partial glossectomy to a skeletal 3 adult open bite
324	Pubmed	324	Orthognathic surgical planning on three-dimensional stereolithographic biomodel
325	Pubmed	325	Orthognathic treatment for a patient with Class III malocclusion and surgically restricted mandible
326	Pubmed	326	Orthognathic treatment with autotransplantation of a third molar
327	Pubmed	327	Osteodistraction of the maxilla in transverse deficiency in adults: analysis of the literature and clinical case
328	Pubmed	328	Osteogenesis imperfecta and orthognathic surgery: case report and literature review
329	Pubmed	329	Osteopontin and osteocalcin in maxilla tissue of skeletal Class III patients
330	Pubmed	330	Outcomes of conventional versus virtual surgical planning of orthognathic surgery using surgery-first approach for class III asymmetry
331	Pubmed	331	Patient with oculo-facio-cardio-dental syndrome treated with surgical orthodontics
332	Pubmed	332	Patient with Pfeiffer's syndrome treated by midfacial distraction and comprehensive orthodontics
333	Pubmed	333	Patient with severe skeletal Class III malocclusion and severe open bite treated by orthodontics and orthognathic surgery--a case report
334	Pubmed	334	Patient's Satisfaction in Skeletal Class III Cases Treated With Two-Jaw Surgery Using Orthognathic Quality of Life Questionnaire: Conventional Three-Stage Method Versus Surgery-First Approach
335	Pubmed	335	Perceived changes by peer group of social impact associated with combined orthodontic-surgical correction of class III malocclusion
336	Pubmed	336	Periodontal consequences of mandibular incisor proclination during presurgical orthodontic treatment in Class III malocclusion patients
337	Pubmed	337	Peri-operative second molar tube failure during orthognathic surgery: two case reports
338	Pubmed	338	Pharyngeal airway evaluation after isolated mandibular setback surgery using cone-beam computed tomography
339	Pubmed	339	Pharyngeal Airway Modifications in Skeletal Class III Patients Undergoing Bimaxillary Advancement Surgery
340	Pubmed	340	Pharyngeal airway space, hyoid bone position, and head posture after bimaxillary orthognathic surgery in Class III patients: long-term evaluation
341	Pubmed	341	Post-operative soft tissue changes in patients with mandibular prognathism after bimaxillary surgery
342	Pubmed	342	Postoperative stability for surgery-first approach using intraoral vertical ramus osteotomy: 12 month follow-up
343	Pubmed	343	Postsurgical Relapse in Class III Patients Treated With Two-Jaw Surgery: Conventional Three-Stage Method Versus Surgery-First Approach
344	Pubmed	344	Postsurgical volumetric airway changes in 2-jaw orthognathic surgery patients
345	Pubmed	345	Postural assessment in class III patients before and after orthognathic surgery
346	Pubmed	346	Postural Assessment in Class III Patients Before Orthognathic Surgery
347	Pubmed	347	Predicted versus executed surgical orthognathic treatment
348	Pubmed	348	Prediction of final treatment for class III malocclusion of patients with oral clefts
349	Pubmed	349	Presurgical and postsurgical orthodontics in patients with cleft lip and palate
350	Pubmed	350	Principles of orthodontic mechanics in orthognathic surgery cases
351	Pubmed	351	Progressive changes in patients with skeletal Class III malocclusion treated by 2-jaw surgery with minimal and conventional presurgical orthodontics: A comparative study
352	Pubmed	352	Prospective assessment of maxillary advancement effects: maxillary incisor exposure, and upper lip and nasal changes
353	Pubmed	353	Protraction of the maxillofacial complex
354	Pubmed	354	Psychological status of patients referred for orthognathic correction of skeletal II and III discrepancies
355	Pubmed	355	Quality of Life and Self-Esteem of Female Orthognathic Surgery Patients
356	Pubmed	356	Quantitative evaluation of the soft tissue profile in the planning of orthognathic surgery
357	Pubmed	357	Relapse after orthodontics and orthognathic surgery
358	Pubmed	358	Relapse and stability after mandibular setback surgery one year postoperatively: a retrospective study
359	Pubmed	359	Retreatment of a patient: Orthognathic surgery-first approach with customized lingual appliances combined with miniplate anchorage
360	Pubmed	360	Retrospective Study to Determine Stability of Mandibular Setback Surgery using Bilateral Sagittal Split Osteotomy Technique
361	Pubmed	361	Reverse cycle chewing before and after orthodontic-surgical correction in class III patients
362	Pubmed	362	Rotation of the maxillomandibular complex to enhance esthetics using a "surgery first" approach
363	Pubmed	363	Sagittal airway changes: rapid palatal expansion versus Le Fort I osteotomy during maxillary protraction
364	Pubmed	364	Satisfaction with orthognathic surgery of skeletal Class III patients
365	Pubmed	365	Segmental distraction osteogenesis with modified LeFort II osteotomy for a patient with craniosynostosis
366	Pubmed	366	Segmental stability in orthognathic surgery: hydroxyapatite/Poly-l-lactide osteoconductive composite versus titanium miniplate osteosyntheses
367	Pubmed	367	Self-esteem and depression in patients presenting angle class III malocclusion submitted for orthognathic surgery
368	Pubmed	368	Self-perception of dentofacial attractiveness among patients requiring orthognathic surgery
369	Pubmed	369	Severe Angle Class III skeletal malocclusion associated to mandibular prognathism: orthodontic-surgical treatment
370	Pubmed	370	Severe skeletal Class III malocclusion treated with 2-stage orthognathic surgery with a mandibular step osteotomy
371	Pubmed	371	Severe skeletal Class III malocclusion treated without surgery or extraction
372	Pubmed	372	Severity and outcome assessments of patients undertaking surgical orthodontic treatment
373	Pubmed	373	Signalling molecules in jaw bones and gingival tissues of patients with Class II and Class III dentofacial deformities
374	Pubmed	374	Six-year follow-up in skeletal Class III patient aged over 40 receiving orthognathic surgery and autotransplantation: a case report
375	Pubmed	375	Skeletal and dental relapses after skeletal class III deformity correction surgery: single-jaw versus double-jaw procedures
376	Pubmed	376	Skeletal and dental variables related to the stability of orthognathic surgery in skeletal Class III malocclusion with a surgery-first approach
377	Pubmed	377	Skeletal anteroposterior discrepancy and vertical type effects on lower incisor preoperative decompensation and postoperative compensation in skeletal Class III patients
378	Pubmed	378	Skeletal Class III and open bite treated with bilateral sagittal split osteotomy and molar intrusion using titanium screws
379	Pubmed	379	Skeletal class III malocclusion treated using a non-surgical approach supplemented with mini-implants: a case report
380	Pubmed	380	Skeletal Class III malocclusion with unilateral congenitally missing maxillary incisor treated by maxillary protractor and edgewise appliances
381	Pubmed	381	Skeletal Class III oligodontia patient treated with titanium screw anchorage and orthognathic surgery
382	Pubmed	382	Skeletal stability in orthognathic surgery with the surgery first approach: a systematic review
383	Pubmed	383	Skeletal stability of surgery-first bimaxillary orthognathic surgery for skeletal class III malocclusion, using standardized criteria
384	Pubmed	384	Soft tissue changes after a mandibular osteotomy for symmetric skeletal class III malocclusion
385	Pubmed	385	Soft tissue images from cephalograms compared with those from a 3D surface acquisition system
386	Pubmed	386	Soft tissue profile changes after setback genioplasty in orthognathic surgery patients
387	Pubmed	387	Soft tissue profile changes following orthodontic treatment of Chinese adults with Class III malocclusion
388	Pubmed	388	Soft tissue response after Class III bimaxillary surgery
389	Pubmed	389	Soft tissue thickness changes after correcting Class III malocclusion with bimaxillar surgery
390	Pubmed	390	Soft-tissue changes associated with different surgical procedures for treating class III patients
391	Pubmed	391	Speedy surgical orthodontic treatment with skeletal anchorage in adults--sagittal correction and open bite correction
392	Pubmed	392	Spring-bite: a new device for jaw motion rehabilitation. A case report
393	Pubmed	393	Stability after mandibular setback: mandible-only versus 2-jaw surgery
394	Pubmed	394	Stability of mandibular setback surgery with and without presurgical orthodontics
395	Pubmed	395	Stability of Pre-Orthodontic Orthognathic Surgery Using Intraoral Vertical Ramus Osteotomy Versus Conventional Treatment
396	Pubmed	396	Strategic camouflage treatment of skeletal Class III malocclusion (mandibular prognathism) using bone-borne rapid maxillary expansion and mandibular anterior subapical osteotomy
397	Pubmed	397	Submandibular soft tissue changes after mandibular set-back surgery in skeletal Class III patients
398	Pubmed	398	Submandibular-space abscess from loss of a bonded molar tube during orthognathic surgery
399	Pubmed	399	Successful orthodontic-surgical treatment: aiming for esthetics and function. Analysis of some clinical cases
400	Pubmed	400	Surgery first in orthognathic surgery: A systematic review of the literature
401	Pubmed	401	Surgery first in orthognathic surgery: what have we learned? A comprehensive workflow based on 45 consecutive cases
402	Pubmed	402	Surgery first orthognathic approach for skeletal Class III malocclusion corrections--a literature review
403	Pubmed	403	Surgery first using skeletal anchorage with tandem mechanics for mandibular molar distalization
404	Pubmed	404	Surgery first: an alternative approach to ortho-surgical patients
405	Pubmed	405	Surgery Versus Nonsurgery Option for Scissors Bite Treatment
406	Pubmed	406	Surgery-first accelerated orthognathic surgery: orthodontic guidelines and setup for model surgery
407	Pubmed	407	Surgery-First and Orthodontic-First Approaches Produce Similar Patterns of Condylar Displacement and Remodeling in Patients With Skeletal Class III Malocclusion
408	Pubmed	408	Surgery-first approach on patients with temporomandibular joint disease by intraoral vertical ramus osteotomy
409	Pubmed	409	Surgery-first approach with 3D customized passive self-ligating brackets and 3D surgical planning: Case report
410	Pubmed	410	Surgery-first orthognathic approach vs traditional orthognathic approach: Oral health-related quality of life assessed with 2 questionnaires
411	Pubmed	411	Surgical and orthodontic treatment of skeletal Class III featuring severe transversal and sagittal discrepancy
412	Pubmed	412	Surgical Orthodontic Approach for the Retreatment of a High Angle Skeletal Class III Patient: Case Report
413	Pubmed	413	Surgical prediction of skeletal and soft tissue changes in Class III treatment
414	Pubmed	414	Surgical-orthodontic correction of a skeletal Class III malocclusion with severe maxillary constriction
415	Pubmed	415	Surgical-orthodontic management of an adult skeletal Class III malocclusion with canine substitution
416	Pubmed	416	Surgical-orthodontic treatment of Class III malocclusion with agenesis of lateral incisor and unerupted canine
417	Pubmed	417	Surgical-orthodontic treatment of patients suffering from severe periodontal disorders - a clinical case study
418	Pubmed	418	Systematic review of the surgery-first approach in orthognathic surgery
419	Pubmed	419	Temporomandibular disorders after orthognathic surgery in patients with mandibular prognathism with depression as a risk factor
420	Pubmed	420	The "surgery first" approach with passive self-ligating brackets for expedited treatment of skeletal Class III malocclusion
421	Pubmed	421	The application of skeletal anchorage in the correction of anterior open bite and skeletal Class III malocclusion: a paradigm shift
422	Pubmed	422	The changes of oral health-related quality of life and satisfaction after surgery-first orthognathic approach: a longitudinal prospective study
423	Pubmed	423	The changes of self-esteem, sensitivity to criticism, and social appearance anxiety in orthognathic surgery patients: A controlled study
424	Pubmed	424	The clinical outcome of skeletal anchorage in interceptive treatment (in growing patients) for class III malocclusion
425	Pubmed	425	The correction of maxillary defciency with internal distraction devices: a multidisciplinary approach
426	Pubmed	426	The early management of Class III malocclusions using protraction headgear
427	Pubmed	427	The effect of early physiotherapy on the recovery of mandibular function after orthognathic surgery for class III correction. Part II: electromyographic activity of masticatory muscles
428	Pubmed	428	The Effect of early physiotherapy on the recovery of mandibular function after orthognathic surgery for Class III correction: part I--jaw-motion analysis
429	Pubmed	429	The effect of maxillary advancement and impaction on the upper airway after bimaxillary surgery to correct Class III malocclusion
430	Pubmed	430	The evaluation of the nasal morphologic changes after bimaxillary surgery in skeletal class III maloccusion by using the superimposition of cone-beam computed tomography (CBCT) volumes
431	Pubmed	431	The final orthodontic treatment outcome evaluation in patients with cleft lip and palate at Khon Kaen University Cleft Lip and Palate Center: a pilot study
432	Pubmed	432	The influence of orthognathic surgery on ventilation during sleep
433	Pubmed	433	The long and winding road part 2. The CLP patient's journey, 0-21 years
434	Pubmed	434	The long-term stability of dentition in skeletal class III malocclusion following orthodontic-orthognathic surgery
435	Pubmed	435	The reliability of a surgery-first orthognathic approach without presurgical orthodontic treatment for skeletal class III dentofacial deformity
436	Pubmed	436	The role of alveolar corticotomies in orthodontic anchorage management
437	Pubmed	437	The stability of an alar cinch suture after Le Fort I and mandibular osteotomies in Japanese patients with Class III malocclusions
438	Pubmed	438	The stability of bilateral sagittal ramus osteotomy and vertical ramus osteotomy after bimaxillary correction of class III malocclusion
439	Pubmed	439	The stability of mandibular prognathism corrected by bilateral sagittal split osteotomies: a comparison of bi-cortical osteosynthesis and mono-cortical osteosynthesis
440	Pubmed	440	The surgery-first approach in orthognathic surgery: a retrospective study of 50 cases
441	Pubmed	441	The use of MRI diagnostics in orthognathic surgery: prevalence of TMJ pathologies in Angle Class I, II, III patients
442	Pubmed	442	The William Houston Medal of the Royal College of Surgeons of Edinburgh 2005
443	Pubmed	443	Therapeutic Protocol for Orthosurgical Management of Class III Malocclusion in Patients With Cleidocranial Dysostosis
444	Pubmed	444	Three dimensional approach for realistic simulation of facial soft tissue response: a pilot study
445	Pubmed	445	Three-Dimensional Analysis of Midfacial Soft Tissue Changes After Maxillary Posterior Impaction and Intraoral Vertical Ramus Osteotomy for Mandibular Setback in Class III Patients
446	Pubmed	446	Three-dimensional assessment of condylar position following orthognathic surgery using the centric relation bite and the ramal reference line: A retrospective clinical study
447	Pubmed	447	Three-dimensional changes in pharyngeal airway in skeletal class III patients undergoing orthognathic surgery
448	Pubmed	448	Three-Dimensional Changes in the Upper Airway of Skeletal Class III Patients After Different Orthognathic Surgical Procedures
449	Pubmed	449	Three-dimensional changes of the hyoid bone and airway volumes related to its relationship with horizontal anatomic planes after bimaxillary surgery in skeletal Class III patients
450	Pubmed	450	Three-dimensional cone-beam computed tomography-based virtual treatment planning and fabrication of a surgical splint for asymmetric patients: surgery first approach
451	Pubmed	451	Three-dimensional effect of pitch, roll, and yaw rotations on maxillomandibular complex movement
452	Pubmed	452	Three-dimensional evaluation of soft tissue change gradients after mandibular setback surgery in skeletal Class III malocclusion
453	Pubmed	453	Three-dimensional investigation of facial surface asymmetries in skeletal malocclusion patients before and after orthodontic treatment combined with orthognathic surgery
454	Pubmed	454	Three-Dimensional Morphological Changes of the Upper Airway in Patients With Skeletal Class III Malocclusion After Orthognathic Surgery
455	Pubmed	455	Three-dimensional regional displacement after surgical-orthodontic correction of Class III malocclusion
456	Pubmed	456	Three-dimensional soft tissue changes according to skeletal changes after mandibular setback surgery by using cone-beam computed tomography and a structured light scanner
457	Pubmed	457	Three-dimensional surgical changes of mandibular proximal segments affect outcome of jaw motion analysis
458	Pubmed	458	Three-dimensional treatment planning for maxillary and mandibular segmental surgery for an adult Class III: Where old meets new
459	Pubmed	459	Three-Dimensional Virtual Treatment Planning: Presurgical Evaluation
460	Pubmed	460	Three-Year Follow-Up of a Patient With Unilateral Cleft Lip and Palate Treated With Maxillary Protraction and Alveolar Bone Grafting: An Approach Exploring the Potential Power of Growth
461	Pubmed	461	Timing of Class III treatment with unfavorable growth pattern
462	Pubmed	462	TMD in class III patients referred for orthognathic surgery: psychological and dentition-related aspects
463	Pubmed	463	Treacher Collins syndrome: a case study
464	Pubmed	464	Treatment and retreatment of a patient with a severe anterior open bite
465	Pubmed	465	Treatment classification of Class III malocclusion
466	Pubmed	466	Treatment decision in adult patients with Class III malocclusion: orthodontic therapy or orthognathic surgery?
467	Pubmed	467	Treatment decision in adult patients with class III malocclusion: surgery versus orthodontics
468	Pubmed	468	Treatment duration and factors associated with the surgery-first approach: a two-center study
469	Pubmed	469	Treatment efficiency and stability of skeletal Class III malocclusion with a surgery-first approach
470	Pubmed	470	Treatment of a Class III anterior open bite malocclusion: a combined orthodontic and orthognathic surgical approach
471	Pubmed	471	Treatment of a patient with a severe Class III and open bite: a case report
472	Pubmed	472	Treatment of a patient with metal hypersensitivity after orthognathic surgery
473	Pubmed	473	Treatment of a severe Class III skeletal discrepancy at an appropriate age
474	Pubmed	474	Treatment of adult Class III malocclusions with orthodontic therapy or orthognathic surgery: receiver operating characteristic analysis
475	Pubmed	475	Treatment of Class III malocclusions in adults using the Incognito(آ®) lingual technique
476	Pubmed	476	Treatment of labio-palatal cleft: Presentation of a clinical case
477	Pubmed	477	Treatment of severe skeletal open bite deformity in patients with Mأ¶bius syndrome: a report of 3 cases
478	Pubmed	478	Treatment of skeletal Class III malocclusions: orthognathic surgery or orthodontic camouflage? How to decide
479	Pubmed	479	Treatment outcome of bimaxillary surgery for asymmetric skeletal class II deformity
480	Pubmed	480	Treatment planning in Class III malocclusion
481	Pubmed	481	Treatment time and occlusal outcome of orthognathic therapy in the East of England region
482	Pubmed	482	Trends in surgical treatment of Class III skeletal relationships
483	Pubmed	483	Two- and three-dimensional evaluation of the upper airway after bimaxillary correction of Class III malocclusion
484	Pubmed	484	Two-component mini-implant as an efficient tool for orthognathic patients
485	Pubmed	485	Two-Year Postoperative Upper Airway Cone-Beam Computed Tomographic Outcomes Based on a Verified Upper Airway Analysis Following Bimaxillary Orthognathic Surgery
486	Pubmed	486	Update on orthognathic surgery
487	Pubmed	487	Use of mini-implants in orthognathic surgery
488	Pubmed	488	Use of rhythmic wire system with miniscrews to correct occlusal-plane canting
489	Pubmed	489	Verification of the reliability of the three-dimensional virtual presurgical orthodontic diagnostic protocol
490	Pubmed	490	Vertical control in the Class III compensatory treatment
491	Pubmed	491	Virtual surgical planning: Balancing esthetics, practicality, and anticipated stability in a complex Class III patient
492	Pubmed	492	Voicing concern: an unusual sequalae of orthognathic surgery
493	Pubmed	493	Volumetric changes in the upper airway after bimaxillary surgery for skeletal class III malocclusions: a case series study using 3-dimensional cone-beam computed tomography
494	Pubmed	494	What information should we give to our orthognathic patients?
495	Pubmed	495	Who seeks surgical-orthodontic treatment?
496	Pubmed	496	An American Board of Orthodontics case report. A combined face mask-orthognathic surgical approach in the treatment of skeletal open bite and maxillary deficiency
497	Pubmed	497	[Orthodontics in adults: comprehensive treatment of complex cases. Prosthetic treatment and dento-skeletal dysmorphosis]
498	Pubmed	498	[Application of quadrilateral analysis to cases treated with orthognathic surgery]
499	Pubmed	499	[A case report of skeletal Class III open bite treated with orthognathic surgery]
500	Pubmed	500	Case report: Class III with severe crowding, open bite
501	Pubmed	501	A Class III crowding adult case treated with nonextraction and without orthognathic surgery
502	Pubmed	502	Protraction of mandibular second and third molars assisted by partial corticision and miniscrew anchorage
503	Pubmed	503	[A comparison of axiographic tracings before and after orthodontic-oral surgical interventions]
504	Pubmed	504	Nonsurgical correction of skeletal Class III malocclusion with lateral shift in an adult
505	Pubmed	505	Diagnosis and clinical management of patients with skeletal Class III dysplasia
506	Pubmed	506	Camouflage treatment of skeletal class III malocclusion with asymmetry using a bone-borne rapid maxillary expander
507	Pubmed	507	Accuracy of cone-beam computed tomography in detecting alveolar bone dehiscences and fenestrations
508	Pubmed	508	Fronto-sternal traction: an adjunct to orthognathic surgery
509	Pubmed	509	[Initial and general orthodontic and surgical studies. Prerequisites of orthognathic surgery]
510	Pubmed	510	Concurrent bilateral total temporomandibular joint replacement surgery and conventional maxillary osteotomy utilizing virtual surgical planning web-based technology
511	Pubmed	511	Nonextraction "surgery first" treatment of a skeletal Class III patient with severe maxillary crowding
512	Pubmed	512	[A stability study of hard tissue changes in patients with skeletal class III malocclusion after orthodontic-orthognathic treatments]
513	Pubmed	513	[Interdisciplinary orthodontic surgical treatment of children with cleft lip and palate from 9 to 20 years of age]
514	Pubmed	514	Bimaxillary surgery in Class III malocclusion: soft and hard tissue changes
515	Pubmed	515	Presurgical orthodontic planning: predictability
516	Pubmed	516	A pressure-distribution sensor (PDS) for evaluation of lip functions
517	Pubmed	517	A pilot clinical study of Class III surgical patients facilitated by improved accelerated osteogenic orthodontic treatments
518	Pubmed	518	Retrospective 25-year follow-up of treatment outcomes in angle Class III patients : Early versus late treatment
519	Pubmed	519	Change in maxillary incisor inclination during surgical-orthodontic treatment of skeletal Class III malocclusion: comparison of extraction and nonextraction of the maxillary first premolars
520	Pubmed	520	[Preliminary study of non-surgical treatment of severe Class III malocclusion in 18 patients of 12-20 years old]
521	Pubmed	521	Evaluation of lip force in patients with unilateral and bilateral cleft lip
522	Pubmed	522	[Limiting factors in the class III camouflage treatment: a potential protocol]
523	Pubmed	523	[Orthodontic preparation for orthognathic surgery. Various specific points]
524	Pubmed	524	Titanium screw anchorage for correction of canted occlusal plane in patients with facial asymmetry
525	Pubmed	525	A European Board of Orthodontics case report. Case category: severe skeletal discrepancy
526	Pubmed	526	Improving quality of life with a team approach: a case report
527	Pubmed	527	Stability of maxillary protraction therapy in children with Class III malocclusion: a systematic review and meta-analysis
528	Pubmed	528	Immediate repair of transected inferior alveolar nerves in sagittal split osteotomies
529	Pubmed	529	Preliminary investigation of nonsurgical treatment of severe skeletal Class III malocclusion in the permanent dentition
530	Pubmed	530	[Naso-ethmoido-maxillary protrusion (NEMP): a specific dysmorphosis]
531	Pubmed	531	Alveolar bone loss around incisors in surgical skeletal Class III patients
532	Pubmed	532	Non-surgical treatment of skeletal class III malocclusion
533	Pubmed	533	[Orthodontic approach to asymmetry]
534	Pubmed	534	Dentoskeletal effects of facemask therapy in skeletal Class III cleft patients with or without bone graft
535	Pubmed	535	Two-stage orthognathic treatment of severe class III malocclusion: report of a case
536	Pubmed	536	Effects of relapse forces on periodontal status of mandibular incisors following orthognathic surgery
537	Pubmed	537	Three-dimensional assessment of the facial soft tissue changes that occur postoperatively in orthognathic patients
538	Pubmed	538	Lower second molar extraction in correction of severe skeletal class III malocclusion
539	Pubmed	539	Ultrasound endoscopic bone cutting for rapid maxillary expansion
540	Pubmed	540	Surgical-orthodontic correction of open bite accompanied with Class III malocclusion
541	Pubmed	541	Mandibular border movements and masticatory patterns before and after orthognathic surgery
542	Pubmed	542	The main occluding area in normal occlusion and mandibular prognathism
543	Pubmed	543	The effects of face mask and tongue appliance on maxillary deficiency in growing patients: a randomized clinical trial
544	Pubmed	544	The effects of orthognathic surgery on pharyngeal airway dimensions and quality of sleep
545	Pubmed	545	The effects of surgical-orthodontic correction of skeletal class III malocclusion on mandibular movement
546	Pubmed	546	Changes in the pharyngeal airway space and hyoid bone position after mandibular setback surgery for skeletal Class III jaw deformity in Japanese women
547	Pubmed	547	Long-term results of surgically-assisted maxillary protraction
548	Pubmed	548	Cephalometric variables used to predict the success of interceptive treatment with rapid maxillary expansion and face mask. A longitudinal study
549	Pubmed	549	Effect of class II and class III dentofacial deformities under orthodontic treatment on maximal isometric bite force
550	Pubmed	550	[Early identification of non-surgical and surgical intervention of class III malocclusion]
551	Pubmed	551	Relationships between mandibular symphysis morphology and lower incisor inclination in skeletal class III malocclusion requiring orthognathic surgery
552	Pubmed	552	[Brodie's syndrome. A report of 2 atypical cases]
553	Pubmed	553	A combined orthodontic and surgical approach in osteogenesis imperfecta and severe Class III malocclusion: case report
554	Pubmed	554	TOMAC: an orthognathic treatment planning system. Part 2 VTO construction in the horizontal dimension
555	Pubmed	555	Computer assisted orthognathic surgical treatment planning: a case report
556	Pubmed	556	Interdisciplinary management of an adult patient with a class III malocclusion
557	Pubmed	557	Patient satisfaction following orthognathic surgical correction of skeletal Class III malocclusion
558	Pubmed	558	Long-term stability of LeFort III distraction osteogenesis with a rigid external distraction device in a patient with Crouzon syndrome
559	Pubmed	559	Localized alveolar ridge augmentation before orthodontic treatment. A case report
560	Pubmed	560	Skeletal and dental changes after orthognathic surgical treatment of mandibular prognathism
561	Pubmed	561	[Surgical correction of jaw and maxillofacial deformities (III)]
562	Pubmed	562	Dental compensation for moderate Class III with vertical growth pattern by extraction of the lower second molars
563	Pubmed	563	Computational Fluid Dynamic Study of Nasal Respiratory Function Before and After Bimaxillary Orthognathic Surgery With Bone Trimming at the Inferior Edge of the Pyriform Aperture
564	Pubmed	564	Realities of craniofacial growth modification
565	Pubmed	565	Surgery-first approach in skeletal class III malocclusion treated with 2-jaw surgery: evaluation of surgical movement and postoperative orthodontic treatment
566	Pubmed	566	Clinical applications of orthodontic microimplant anchorage in craniofacial patients
567	Pubmed	567	Three-dimensional facial changes correlated with sagittal jaw movements in patients with class III skeletal deformities
568	Pubmed	568	[Early treatment of Class III: a long-term cohort study]
569	Pubmed	569	Surgical orthodontic treatment of skeletal Class III malocclusion with anterior disc displacement without reduction (ADNR): a case report
570	Pubmed	570	Implant anchorage for the occlusal management of developmental defects in children: a preliminary report
571	Pubmed	571	Nonsurgical and nonextraction treatment of a skeletal class III adult patient with severe prognathic mandible
572	Pubmed	572	Tridimensional evaluation of maxillary and mandibular movements in orthognathic surgery
573	Pubmed	573	[One-stage procedure for bimaxillary correction of extremely severe malocclusions. Pretreatment, planning and operation methods with functionally stable fixation of upper and lower jaws]
574	Pubmed	574	Modification of the maxillary Le Fort I osteotomy in cleft-orthognathic surgery: the unilateral cleft lip and palate deformity
575	Pubmed	575	Morphological changes in the pharyngeal airway of female skeletal class III patients following bimaxillary surgery: a cone beam computed tomography evaluation
576	Pubmed	576	Extreme maxillomandibular discrepancy in unilateral cleft lip and palate: Longitudinal follow-up in a patient with mandibular prognathism
577	Pubmed	577	Post-operative optimization of gum-chewing kinematics in a prognathic patient
578	Pubmed	578	A halo-caliper guidance system for bi-maxillary (dual-arch) orthognathic surgery
579	Pubmed	579	Surgery-first approach in correcting skeletal Class III malocclusion with mandibular asymmetry
580	Pubmed	580	Influence of orthognathic surgery on voice fundamental frequency
581	Pubmed	581	Evaluation of the linearity of soft- to hard-tissue movement after orthognathic surgery
582	Pubmed	582	Development of a novel statistical model for mandibular kinematics
583	Pubmed	583	Comparison of treatment duration between conventional three-stage method and surgery-first approach in patients with skeletal Class III malocclusion
584	Pubmed	584	Intraoral Vertical Ramus Osteotomy Results in Good Long-Term Mandibular Stability in Patients With Mandibular Prognathism and Anterior Open Bite
585	Pubmed	585	Correction of a dentofacial dyscrasia
586	Pubmed	586	Influence of temporomandibular joint disc displacement on mandibular advancement in patients without pre-treatment condylar resorption
587	Pubmed	587	Stability of pre-orthodontic orthognathic surgery depending on mandibular surgical techniques: SSRO vs IVRO
588	Pubmed	588	Who seeks surgical-orthodontic treatment: a current review
589	Pubmed	589	Segmental distraction osteogenesis of the anterior alveolar process
590	Pubmed	590	Facial asymmetry in subjects with class III malocclusion
591	Pubmed	591	Skeletal and dental responses to orthognathic surgical treatment
592	Pubmed	592	A severe open bite case treated with orthodontics and tongue reduction surgery: 13-year followup. A case report
593	Pubmed	593	Upper airway morphologic changes after mandibular setback surgery in skeletal class III malocclusion patients measured using cone beam computed tomography superimposition
594	Pubmed	594	Head posture and pharyngeal airway volume changes after bimaxillary surgery for mandibular prognathism
595	Pubmed	595	Head posture and hyoid bone position in adult Turkish Class III females and males
596	Pubmed	596	Two-year follow-up of changes in bite force and occlusal contact area after intraoral vertical ramus osteotomy with and without Le Fort I osteotomy
597	Pubmed	597	Orthodontic-surgical treatment: neuromuscular evaluation in skeletal Class II and Class III patients
598	Pubmed	598	Hard and soft tissue stability of orthognathic surgery
599	Pubmed	599	Retrospective 25-year follow-up of treatment outcomes in Angle Class III patients : Success versus failure
600	Pubmed	600	Use of onplants as stable anchorage for facemask treatment: a case report
601	Pubmed	601	Assessing the influence of lower facial profile convexity on perceived attractiveness in the orthognathic patient, clinician, and layperson
602	Pubmed	602	Changes in the duration of the chewing cycle in patients with skeletal class III with and without asymmetry before and after orthognathic surgery
603	Pubmed	603	Sella turcica bridges in orthodontic and orthognathic surgery patients. A retrospective cephalometric study
604	Pubmed	604	Occlusal morphology 1 year after orthodontic and surgical-orthodontic therapy
605	Pubmed	605	Orthodontic treatment in combination with Le Fort II bone distraction in patient with Apert syndrome
606	Pubmed	606	[Cone-beam computed tomography evaluation of upper airway change in skeletal Class III patients after orthodontic-mandibular setback surgery]
607	Pubmed	607	Comparison of the Stability After Mandibular Setback With Minimal Orthodontics of Class III Patients With Different Facial Types
608	Pubmed	608	How the lower face soft tissue changes after mandibular advancement or setback
609	Pubmed	609	Characteristics and corrective outcome of face asymmetry by orthognathic surgery
610	Pubmed	610	Skeletal, dental and soft tissue changes in Class III patients treated with fixed appliances and lower premolar extractions
611	Pubmed	611	Unilateral condylar hyperplasia: diagnosis, clinical aspects and operative treatment. A case report
612	Pubmed	612	[The stability of soft tissue changes in patients with skeletal Angle Class III malocclusion after orthodontic-orthognathic treatments]
613	Pubmed	613	The spectrum of Apert syndrome: phenotype, particularities in orthodontic treatment, and characteristics of orthognathic surgery
614	Pubmed	614	Associations between severity of dentofacial deformity and motivation for orthodontic-orthognathic surgery treatment
615	Pubmed	615	Masseter muscle changes following orthognathic surgery: a long-term three-dimensional computed tomography follow-up
616	Pubmed	616	Mandibular premolar autotransplantation in cleft affected patients: the replacement of congenital missing teeth as part of the cleft patient's treatment protocol
617	Pubmed	617	Rigid internal fixation of the jaws in an adult patient with facio-scapulo-humeral muscular dystrophy: report of a case
618	Pubmed	618	The maxillary protraction treatment: description of a laser Er:Yag-assisted surgical technique. Case report
619	Pubmed	619	Effects of orthognathic surgery for class III malocclusion on signs and symptoms of temporomandibular disorders and on pressure pain thresholds of the jaw muscles
620	Pubmed	620	Surgical treatment of mandibular prognathism in collaboration with orthodontic treatment in Korea
621	Pubmed	621	Segregation analysis of mandibular prognathism in Korean orthognathic surgery patients and their families
622	Pubmed	622	Surgical Orthodontic Treatment Involving Mandibular Premolar Extraction in Patient with Mandibular Retrusion Associated with Temporomandibular Joint Osteoarthritis
623	Pubmed	623	Intraoperative awakening of the patient during orthognathic surgery: a method to prevent the condylar sag
624	Pubmed	624	Surgical and prosthodontic treatment alternatives for children and adolescents with ectodermal dysplasia: a clinical report
625	Pubmed	625	LeFort I soft tissue distraction: a hybrid technique
626	Pubmed	626	The upper airway dimensions in different sagittal craniofacial patterns: a systematic review
627	Pubmed	627	Growth modification of the face: A current perspective with emphasis on Class III treatment
628	Pubmed	628	Binder syndrome: literature review and long-term follow-up on two cases
629	Pubmed	629	Effects of a novel magnetic orthopedic appliance (MOA-III) on the dentofacial complex in mild to moderate skeletal class III children
630	Pubmed	630	Skeletal relapse after mandibular advancement and setback in single-jaw surgery
631	Pubmed	631	Postsurgical stability after mandibular setback surgery with minimal orthodontic preparation following upper premolar extraction
632	Pubmed	632	Spectrum and management of dentofacial deformities in a multiethnic Asian population
633	Pubmed	633	Effects of single- or double-jaw surgery on vertical dimension in skeletal Class III patients
634	Pubmed	634	Dental compensation for skeletal Class III malocclusion by isolated extraction of mandibular teeth. Part 1: Occlusal situation 12 years after completion of active treatment
635	Pubmed	635	Stability after bilateral sagittal split osteotomy advancement surgery with rigid internal fixation: a systematic review
636	Pubmed	636	The distraction osteogenesis in midfacial hypoplasia
637	Pubmed	637	Three-dimensional analysis of midfacial soft tissue changes according to maxillary superior movement after horizontal osteotomy of the maxilla
638	Pubmed	638	Effect of Secondary Alveolar Bone Grafting on the Maxillary Growth: Unilateral Versus Bilateral Cleft Lip and Palate Patients
639	Pubmed	639	Evaluation of Postoperative Mandibular Positional Changes After Mandibular Setback Surgery in a Surgery-First Approach: Isolated Mandibular Surgery Versus Bimaxillary Surgery
640	Pubmed	640	Clinicians and laypeople assessment of facial attractiveness in patients with cleft lip and palate treated with LeFort I surgery or late maxillary protraction
641	Pubmed	641	Transantral distraction devices in correction of severe maxillary deformity in cleft patients
642	Pubmed	642	Resorptive remodeling in maxillary anterior region after bimaxillary surgery for skeletal Class III deformities
643	Pubmed	643	Surgical Class III treatment: long-term stability and patient perceptions of treatment outcome
644	Pubmed	644	Soft and hard tissue changes after bimaxillary surgery in Turkish female Class III patients
645	Pubmed	645	[Labial incompetence and maxillodental dysmorphosis]
646	Pubmed	646	Long-term follow-up of early treatment with reverse headgear
647	Pubmed	647	Changes in difficult airway predictors following mandibular setback surgery
648	Pubmed	648	Use of miniscrews for intermaxillary fixation of lingual-orthodontic surgical patients
649	Pubmed	649	Sagittal spinal posture in relation to craniofacial morphology
650	Pubmed	650	Influence of morphological parameters on the development of gingival recession in class III malocclusion
651	Pubmed	651	Skeletal components of class III malocclusions and compensation mechanisms
652	Pubmed	652	Skeletal stability after maxillary posterior-superior movement for skeletal Class III deformities: pterygoid process fracture versus removal
653	Pubmed	653	Radiographic cephalometry analysis of condylar position after bimaxillary osteotomy in patients with mandibular prognathism
654	Pubmed	654	Stability factors after double-jaw surgery in Class III malocclusion. A systematic review
655	Pubmed	655	Skeletal stability in bimaxillary orthognathic surgery: P(L/DL)LA-resorbable versus titanium osteofixation
656	Pubmed	656	Orthognathic surgery in patients with cleidocranial dysplasia
657	Pubmed	657	Alveolar bone loss around lower incisors during surgical orthodontic treatment in mandibular prognathism
658	Pubmed	658	Esthetic Outcome and Airway Evaluation following Bi-Jaw Surgery V/S Mandibular Setback Surgery in Skeletal Class III Malocclusion Using Surgery First Approach
659	Pubmed	659	Three-dimensional cone-beam computed tomography for assessment of mandibular changes after orthognathic surgery
660	Pubmed	660	Quantitative validation of a computer-aided maxillofacial planning system, focusing on soft tissue deformations
661	Pubmed	661	Stability of skeletal class III malocclusion after combined maxillary and mandibular procedures: rigid internal fixation versus wire osteosynthesis of the mandible
662	Pubmed	662	[Postoperative evaluation of mandibular prognathism corrected by sagittal splitting osteotomy]
663	Pubmed	663	Mandibular corpus ostectomy for the correction of mandibular prognathism: a case report
664	Pubmed	664	Analysis of soft tissue profile changes associated with mandibular setback and double-jaw surgeries
665	Pubmed	665	Three-dimensional evaluation of musculoskeletal in Class II and Class III patients
666	Pubmed	666	Low to high oblique ramus piezoosteotomy: a pilot study
667	Pubmed	667	Characterization of facial asymmetry in skeletal Class III malocclusion and its implications for treatment
668	Pubmed	668	Maxillary distraction osteogenesis to treat maxillary hypoplasia: comparison of an internal and an external system
669	Pubmed	669	MGF- and myostatin-mRNA regulation in masseter muscle after orthognathic surgery
670	Pubmed	670	Computational fluid dynamics study of the pharyngeal airway space before and after mandibular setback surgery in patients with mandibular prognathism
671	Pubmed	671	The Oropharyngeal Airway in Young Adults with Skeletal Class II and Class III Deformities: A 3-D Morphometric Analysis
672	Pubmed	672	[Investigating the effect of pre-surgical orthodontic treatment on temporomandibular joint in patients with skeletal class â…¢ malocclusion by cone-beam computed tomography]
673	Pubmed	673	A three-dimensional analysis of skeletal and dental characteristics in skeletal class III patients with facial asymmetry
674	Pubmed	674	Facial templates: a new perspective in three dimensions
675	Pubmed	675	Stability of surgical correction of patients with Skeletal III and Skeletal II anterior open bite, with increased maxillary mandibular planes angle
676	Pubmed	676	Three-year follow-up of bimaxillary surgery to correct skeletal Class III malocclusion: stability and risk factors for relapse
677	Pubmed	677	A modified, lingually supported cantilevered Herbst appliance
678	Pubmed	678	Orthodontic and orthognathic surgical correction of a severe Class III malocclusion
679	Pubmed	679	Facial soft tissue profile following bimaxillary orthognathic surgery
680	Pubmed	680	A 3-dimensional method for analyzing facial soft-tissue morphology of patients with jaw deformities
681	Pubmed	681	Skeletodental factors affecting chin point deviation in female patients with class III malocclusion and facial asymmetry: a three-dimensional analysis using computed tomography
682	Pubmed	682	Morphologic changes in the upper airway structure following surgical correction of mandibular prognathism
683	Pubmed	683	[Study on the changes of TMJ stress before and after sagittal split ramus osteotomy by 3D finite element method]
684	Pubmed	684	Changes in the chewing path of patients in skeletal class III with and without asymmetry before and after orthognathic surgery
685	Pubmed	685	The hierarchy of stability and predictability in orthognathic surgery with rigid fixation: an update and extension
686	Pubmed	686	Do Class III patients have a different growth spurt than the general population?
687	Pubmed	687	Correction of a severe Class III malocclusion that required orthognathic surgery: a case report
688	Pubmed	688	Three-dimensional analysis of condylar changes in surgical correction for open bite patients with skeletal class II and class III malocclusions
689	Pubmed	689	[Orthodontic retention and adjustment of the occlusion after orthognathic surgery]
690	Pubmed	690	[Detection to changes in hyoid and tongue positions, and pharyngeal airway following mandibular setback surgery by cone beam CT]
691	Pubmed	691	Three-dimensional analysis of pharyngeal airway volume in adults with anterior position of the mandible
692	Pubmed	692	Correlation between changes in the gonial area and postoperative stability in the treatment of mandibular prognathism
693	Pubmed	693	WITHDRAWN: Treatments for adults with prominent lower front teeth
694	Pubmed	694	Backward distraction osteogenesis in a patient with severe mandibular micrognathia
695	Pubmed	695	Treatments for adults with prominent lower front teeth
696	Pubmed	696	Maxillary and mandibular overlay removable partial dentures for the treatment of posterior open-occlusal relationship: a clinical report
697	Pubmed	697	Orthopaedic and orthodontic treatment with hyrax, Class III elastics on mandibular miniplates, maxillary mini-implants in a Class III adolescent: A case report
698	Pubmed	698	Endoscope-assisted rigid fixation for intraoral vertical subsigmoid osteotomy: a preliminary clinical study
699	Pubmed	699	Severity of dentofacial deformity, the motivations and the outcome of surgery in skeletal Class III patients
700	Pubmed	700	Treatment in Borderline Class III Malocclusion: Orthodontic Camouflage (Extraction) Versus Orthognathic Surgery
701	Pubmed	701	[Alveolar crest and relevant analysis of labial side of anterior teeth on skeletal Angle class III patients]
702	Pubmed	702	Numbers of Beauty: An Innovative Aesthetic Analysis for Orthognathic Surgery Treatment Planning
703	Pubmed	703	Changes in soft tissue profile after mandibular setback surgery in Class III subjects
704	Pubmed	704	Prosthetic rehabilitation of a cleidocranial dysplasia patient with vertical maxillofacial deficiency: a clinical report
705	Pubmed	705	Orthognathic surgery and implants
706	Pubmed	706	Orthognathic Treatment of Skeletal Class III Malocclusion with Severe Facial Asymmetry
707	Pubmed	707	Chin-throat anatomy: Normal relations and changes following orthognathic surgery and growth modification
708	Pubmed	708	Asymmetric mandibular prognathism: outcome, stability and patient satisfaction after BSSO surgery. A retrospective study
709	Pubmed	709	[Digital evaluation of supracrestal gingival thickness induced by periodontal regenerative and corticotomy surgery in patients with skeletal class â…¢ malocclusion]
710	Pubmed	710	A case of severe mandibular retrognathism with bilateral condylar deformities treated with Le Fort I osteotomy and two advancement genioplasty procedures
711	Pubmed	711	Outcomes After Tooth-Bearing Maxillomandibular Facial Transplantation: Insights and Lessons Learned
712	Pubmed	712	Diagnosis and Surgical Outcomes of Facial Asymmetry According to the Occlusal Cant and Menton Deviation
713	Pubmed	713	Three-dimensional analysis of soft tissue changes in full-face view after surgical correction of skeletal class III malocclusion
714	Pubmed	714	Maxillary distraction complications in cleft patients
715	Pubmed	715	Does skeletal surgery for asymmetric mandibular prognathism influence the soft tissue contour and thickness?
716	Pubmed	716	Improvements in smoothness of chewing cycles in adults with mandibular prognathism after surgery: a longitudinal study
717	Pubmed	717	Comparison of three facebow/semi-adjustable articulator systems for planning orthognathic surgery
718	Pubmed	718	[Pre- and post-surgical orthodontic treatment for skeletal open bite]
719	Pubmed	719	Adjustable selective maxillary expansion combined with maxillomandibular surgery: A case report
720	Pubmed	720	Stability of extraoral vertical ramus osteotomy: plate fixation versus maxillomandibular/skeletal suspension wire fixation
721	Pubmed	721	Orthodontic Camouflage: A Treatment Option - A Clinical Case Report
722	Pubmed	722	The structural changes of pharyngeal airway contributing to snoring after orthognathic surgery in skeletal class III patients
723	Pubmed	723	Skeletal stability after sagittal split ramus osteotomy with physiological positioning in patients with skeletal mandibular prognathism and facial asymmetry
724	Pubmed	724	Effect of mandibular setback surgery on the posterior airway size
725	Pubmed	725	Relationship between P561T and C422F polymorphisms in growth hormone receptor gene and mandibular prognathism
726	Pubmed	726	Bimaxillary protrusion with an atrophic alveolar defect: orthodontics, autogenous chin-block graft, soft tissue augmentation, and an implant
727	Pubmed	727	Correlation between hyoid bone position and airway dimensions in Chinese adolescents by cone beam computed tomography analysis
728	Pubmed	728	Facial and occlusal esthetic improvements of an adult skeletal Class III malocclusion using surgical, orthodontic, and implant treatment
729	Pubmed	729	Prosthodontic treatment of an Angle III Class malocclusion: A case report
730	Pubmed	730	A 2-year follow-up of changes after bimaxillary surgery in patients with mandibular prognathism: 3-dimensional analysis of pharyngeal airway volume and hyoid bone position
731	Pubmed	731	An Oral Health-Related Quality of Life Comparison Between Adults With Unilateral Cleft Lip and Palate and Class III Malocclusion
732	Pubmed	732	Growth factors, apoptotic cells and barx1 gene in bone and soft tissue of skeletal class III patients
733	Pubmed	733	Effect of intended manual condylar positioning on skeletal and dental changes in Skeletal Class III deformities: CBCT-generated half-cephalograms
734	Pubmed	734	Outcome of combined orthodontic-surgical treatment in a United Kingdom university dental institute
735	Pubmed	735	A Comparative Evaluation of Changes in Soft Tissues After Single-Jaw Surgery and Bimaxillary Surgery in Skeletal Class III Patients
736	Pubmed	736	Contemporary management of an orthodontic-orthognathic patient with limited time availability in an orthodontic office setting: Case report
737	Pubmed	737	Orthodontists' and laypersons' aesthetic assessment of Class III subjects referred for orthognathic surgery
738	Pubmed	738	History and Evolution of Orthognathic Surgery at Chang Gung Craniofacial Center: Lessons Learned From 35-Year Experience
739	Pubmed	739	An Objective Assessment of Orthognathic Surgery Patients
740	Pubmed	740	Soft tissue changes associated with incisor decompensation prior to orthognathic surgery
741	Pubmed	741	Age, extraction rate and jaw surgery rate in Korean orthodontic clinics and small dental hospitals
742	Pubmed	742	Use of mini-implants to avoid maxillary surgery for Class III mandibular prognathic patient: a long-term post-retention case
743	Pubmed	743	Changes in cephalometric variables after orthognathic surgery and their relationship to patients' quality of life and satisfaction
744	Pubmed	744	Five-year investigation of a large orthodontic patient population at a dental hospital in South Korea
745	Pubmed	745	From ideal occlusion to dentofacial deformity and back to ideal: an osteochondroma treatment with lingual orthodontics
746	Pubmed	746	Accuracy of Three-Dimensional Planning in Surgery-First Orthognathic Surgery: Planning Versus Outcome
747	Pubmed	747	Dysgnathia, orthognathic surgery and spinal posture
748	Pubmed	748	A Retrospective Analysis of Dentofacial Deformities and Orthognathic Surgeries
749	Pubmed	749	Treatment of mandibular prognathism
750	Pubmed	750	Management of severe skeletal Class III malocclusion with bimaxillary orthognathic surgery
751	Pubmed	751	Rigid external distraction osteogenesis for a patient with maxillary hypoplasia and oligodontia
752	Pubmed	752	Surgical-orthodontic treatment of a skeletal class III malocclusion
753	Pubmed	753	A transdisciplinary approach for treatment of class III malocclusion
754	Pubmed	754	Treatment of Class III Malocclusion: Atypical Extraction Protocol
755	Pubmed	755	Comparison of the facial profile attractiveness in Class III borderline patients after surgical or compensatory orthodontic treatment
756	Pubmed	756	[Pre- and post surgical orthodontic treatment of mandibular prognathism]
757	Pubmed	757	Anchor Plate Efficiency in Postoperative Orthodontic Treatment Following Orthognathic Surgery via Minimal Presurgical Orthodontic Treatment
758	Pubmed	758	[Diagnosis and therapy of adult patients with facial asymmetry]
759	Pubmed	759	The Surgical Management of Skeletal Disproportion with Lingual Orthodontics and Three-dimensional Planning
760	Pubmed	760	Dentoskeletal Stability in Conventional Orthognathic Surgery, Presurgical Orthodontic Treatment and Surgery-First Approach in Class-III Patients
761	Pubmed	761	Three-Dimensional Cephalometric Analysis: The Changes in Condylar Position Pre- and Post-Orthognathic Surgery With Skeletal Class III Malocclusion
762	Pubmed	762	Clinical and cephalometric analysis of three cases with pycnodysostosis: case reports
763	Pubmed	763	Expansion/Facemask Treatment of an Adult Class III Malocclusion
764	Pubmed	764	Assessment of temporomandibular disorder and occlusion in treated class III malocclusion patients
765	Pubmed	765	LeFort I Osteotomy
766	Pubmed	766	New bimaxillary orthognathic surgery planning and model surgery based on the concept of six degrees of freedom
767	Pubmed	767	Extraction Planning in Orthodontics
768	Pubmed	768	Comparison of natural head position in different anteroposterior malocclusions
769	Pubmed	769	Different approaches for management of Class III siblings: A long-term follow-up of two case reports
770	Pubmed	770	Orthodontics-surgical combination therapy for Class III skeletal malocclusion
771	Pubmed	771	Orthodontic Considerations for Cleft Orthognathic Surgery
772	Pubmed	772	Orthognathic surgery in the young cleft patient: preliminary study on subsequent facial growth
773	Pubmed	773	Complex orthodontic and surgical management of an adult patient with transverse maxillary deficiency and skeletal class III malocclusion: A case report
774	Pubmed	774	Comparison of changes in the transverse dental axis between patients with skeletal Class III malocclusion and facial asymmetry treated by orthognathic surgery with and without presurgical orthodontic treatment
775	Pubmed	775	Three-dimensional assessment of nasal changes after maxillary advancement with impaction using stereophotogrammetry
776	Pubmed	776	Surgically assisted rapid palatal expansion in class III malocclusion: Our experience
777	Pubmed	777	Class III Malocclusion Treated by Combined Orthodontic and Orthognathic Approach Along with Growth Prediction: A Case Report
778	Pubmed	778	The surgical-orthodontic correction of Class III skeletal open-bite
779	Pubmed	779	Treatment Options for Class III Malocclusion in Growing Patients with Emphasis on Maxillary Protraction
780	Pubmed	780	Use of spherical coordinates to evaluate three-dimensional facial changes after orthognathic surgery
781	Pubmed	781	Comparison of cost-effectiveness and benefits of surgery-first versus orthodontics-first orthognathic correction of skeletal class III malocclusion
782	Pubmed	782	The role of the occlusal "simulator" in orthodontic treatment prior to surgical osteotomy
783	Pubmed	783	Stabilisation of sagittal split advancement osteotomies with miniplates: a prospective, multicentre study with two-year follow-up. Part III--condylar remodelling and resorption
784	Pubmed	784	Comparison of the Accuracy of Manual and Digital Cephalometric Prediction Methods in Orthognathic Surgical Planning: A Pilot Study
785	Pubmed	785	3-Dimensional prediction of pre-surgical decompensation after atypical extractions and soft tissue simulation for ortho-surgical management of skeletal Class III malocclusion: A case report
786	Pubmed	786	Simultaneous Surgical Correction of Skeletal Class III Dentofacial Deformity During Acute Management of Facial Fractures: Patient Selection and Surgical Technique
787	Pubmed	787	Management of Developing Skeletal Class III Malocclusion in a Prepubertal Girl with Prognathic Mandible in Late Mixed Dentition
788	Pubmed	788	The effect of orthognathic surgery on the lip lines while smiling in skeletal class III patients with facial asymmetry
789	Pubmed	789	Evaluation of stability after pre-orthodontic orthognathic surgery using cone-beam computed tomography: A comparison with conventional treatment
790	Pubmed	790	Surgically assisted maxillary expansion; about a clinical case
791	Pubmed	791	Presurgical orthodontic decompensation alters alveolar bone condition around mandibular incisors in adults with skeletal Class III malocclusion
792	Pubmed	792	Surgery-first: a new approach to orthognathic surgery
793	Pubmed	793	Zygomatic Rotation-Advancement: A New Concept for the Correction of Exorbitism in Patients With Syndromic Craniosynostosis
794	Pubmed	794	Evaluation of the stability of maxillary expansion using cone-beam computed tomography after segmental Le Fort I osteotomy in adult patients with skeletal Class III malocclusion
795	Pubmed	795	Correlation between skeletal and dental changes after mandibular setback surgery-first orthodontic treatment: Cone-beam computed tomography-generated half-cephalograms
796	Pubmed	796	Straight Locking Miniplate Technique Achieves Submillimeter Accuracy of Condylar Positional Change During Bimaxillary Orthognathic Surgery for Patients With Skeletal Class III Malocclusion
797	Pubmed	797	The outcome of skeletofacial reconstruction with mandibular rotation for management of asymmetric skeletal class III deformity: A three-dimensional computer-assisted investigation
798	Pubmed	798	A new 3D analysis on displacement of proximal segment after bilateral sagittal split osteotomy for class III asymmetry
799	Pubmed	799	[Non-union of the maxilla: a rare complication after Le Fort I osteotomy]
800	Pubmed	800	Position of the hyoid bone and its correlation with airway dimensions in different classes of skeletal malocclusion using cone-beam computed tomography
801	Pubmed	801	Finite element model of facial soft tissue. Deformation following surgical correction
802	Pubmed	802	Miniscrews versus surgical archwires for intermaxillary fixation in adults after orthognathic surgery
803	Pubmed	803	Three-dimensional evaluation of skeletal and dental changes in patients with skeletal class III malocclusion and facial asymmetry after surgical-orthodontic treatment
804	Pubmed	804	Effect of Le Fort I Maxillary Advancement and Clockwise Rotation on the Anteromedial Cheek Soft Tissue Change in Patients with Skeletal Class III Pattern and Midface Deficiency: A 3D Imaging-Based Prediction Study
805	Pubmed	805	The Effect of Orthognathic Surgery on Soft-Tissue Facial Asymmetry: A Longitudinal Three-Dimensional Analysis
806	Pubmed	806	Psycho-social impact of orthogathic sugery
807	Pubmed	807	Transmaxillary osteogenic distraction with intraoral tooth-borne distractors
808	Pubmed	808	Hard- and soft-tissue profiles of the midface region in patients with skeletal Class III malocclusion using cone-beam computed tomography multiplanar-reconstructed image analysis
809	Pubmed	809	Reliability of overbite depth indicator (ODI) and anteroposterior dysplasia indicator (APDI) in the assessment of different vertical and sagittal dental malocclusions: a receiver operating characteristic (ROC) analysis
810	Pubmed	810	Reduced pharyngeal dimensions and obstructive sleep apnea in adults with cleft lip/palate and Class III malocclusion
811	Pubmed	811	Surgical approach and orthodontic treatment of mandibular condylar osteochondroma
812	Pubmed	812	Similarity index for intuitive assessment of three-dimensional facial asymmetry
813	Pubmed	813	Outcome of facial contour asymmetry after conventional two-dimensional versus computer-assisted three-dimensional planning in cleft orthognathic surgery
814	Pubmed	814	The Use of Invisalignآ® System in the Management of the Orthodontic Treatment before and after Class III Surgical Approach
815	Pubmed	815	Effect of "surgery first" orthognathic approach on temporomandibular symptoms and function: a comparison with "orthodontic first" approach
816	Pubmed	816	Identification of pathogenic variants of ERLEC1 in individuals with Class III malocclusion by exome sequencing
817	Pubmed	817	Evaluation of foramen tympanicum using cone-beam computed tomography in orthodontic malocclusions
818	Pubmed	818	Who needs surgical-orthodontic treatment?
819	Pubmed	819	Surgical Treatment Selection in Adult Class III Patients With Maxillary Transverse Deficiency
820	Pubmed	820	Nodal pathway genes are down-regulated in facial asymmetry
821	Pubmed	821	Evaluation of Stresses on Temporomandibular Joint in the Use of Class II and III Orthodontic Elastics: Aآ Three-Dimensional Finite Element Study
822	Pubmed	822	Combination of Mandibular Constriction and Intraoral Vertical Ramus Osteotomies for a Transverse Jaw Discrepancy
823	Pubmed	823	Multivariate analysis of factors affecting presence and/or agenesis of third molar tooth
824	Pubmed	824	Protocols for Late Maxillary Protraction in Cleft Lip and Palate Patients at Childrens Hospital Los Angeles
825	Pubmed	825	Association of Dysplastic Coronoid Process with Long-Face Morphology
826	Pubmed	826	Genetic variants in ACTN3 and MYO1H are associated with sagittal and vertical craniofacial skeletal patterns
827	Scopus	1	[Pathogenic situations after orthodontic treatment. Defects in skeleton and soft tissues that should be avoided after orthodontic treatment]. [Les « états pathogènes » post-orthodontiques. Les anomalies du squelette et des tissus mous à éviter en fin de traitement orthodontique.]
828	Scopus	2	[Stability assessment after orthognathic procedures with multisegmental maxilla osteotomy].
829	Scopus	3	[Three-dimensional analysis of pharyngeal airway in skeletal Class III patients after sagittal split ramus osteotomy].
830	Scopus	4	3D analysis and clinical applications of CBCT images
831	Scopus	5	3-Dimensional prediction of pre-surgical decompensation after atypical extractions and soft tissue simulation for ortho-surgical management of skeletal Class III malocclusion: A case report
832	Scopus	6	A 3-dimensional method for analyzing facial soft-tissue morphology of patients with jaw deformities
833	Scopus	7	A case of severe mandibular retrognathism with bilateral condylar deformities treated with Le Fort I osteotomy and two advancement genioplasty procedures
834	Scopus	8	A combined orthodontic and orthognathic surgery approach to the treatment of extreme anterior open bite in an adult.
835	Scopus	9	A comparison of cost-effectiveness of computer-assisted 2-and 3-dimensional planning techniques in orthognathic surgery
836	Scopus	10	A complex orthognathic surgical approach correcting a Class III malocclusion involving traumatic dental injuries and a maxilla fracture
837	Scopus	11	A halo-caliper guidance system for bi-maxillary (dual-arch) orthognathic surgery
838	Scopus	12	A modified occlusal wafer for managing partially dentate orthognathic patients - A case series
839	Scopus	13	A modified, lingually supported cantilevered Herbst appliance.
840	Scopus	14	A more accurate soft-tissue prediction model for class III 2-jaw surgeries
841	Scopus	15	A new classification of mandibular asymmetry and evaluation of surgical-orthodontic treatment outcomes in Class III malocclusion
842	Scopus	16	A novel method for the 3-dimensional simulation of orthognathic surgery by using a multimodal image-fusion technique
843	Scopus	17	A pilot clinical study of Class III surgical patients facilitated by improved accelerated osteogenic orthodontic treatments
844	Scopus	18	A pressure-distribution sensor (PDS) for evaluation of lip functions.
845	Scopus	19	A retrospective analysis of dentofacial deformities and orthognathic surgeries using the index of orthognathic functional treatment need (IOFTN)
846	Scopus	20	A simple technique for correction of relapsed overjet
847	Scopus	21	A sparse principal component analysis of Class III malocclusions
848	Scopus	22	A stability study of hard tissue changes in patients with skeletal class III malocclusion after orthodontic-orthognathic treatments
849	Scopus	23	A study of adult orthodontic patients and their treatment.
850	Scopus	24	A study of Class III treatment: orthodontic camouflage vs orthognathic surgery
851	Scopus	25	A surgery-first approach in surgical-orthodontic treatment of mandibular prognathism - A case report
852	Scopus	26	A three-dimensional analysis of skeletal and dental characteristics in skeletal class III patients with facial asymmetry
853	Scopus	27	A validation of two orthognathic model surgery techniques
854	Scopus	28	Accelerated decompensation of mandibular incisors in surgical skeletal Class III patients by using augmented corticotomy: A preliminary study
855	Scopus	29	Accelerated Orthodontics Using Pulsatile Forces in Orthognathic Surgical Patients
856	Scopus	30	Acculturation levels and personalizing orthognathic surgery for the Asian American patient
857	Scopus	31	Accuracy assessment of computer-aided three-dimensional simulation and navigation in orthognathic surgery (CASNOS)
858	Scopus	32	Accuracy of cone-beam computed tomography in detecting alveolar bone dehiscences and fenestrations
859	Scopus	33	Accuracy of Dolphin visual treatment objective (VTO) prediction software on class III patients treated with maxillary advancement and mandibular setback
860	Scopus	34	Achondroplasia: Orocraniofacial features and orthodontic-surgical management guidelines proposal
861	Scopus	35	Additional orthognathic surgery following le Fort III and monobloc advancement
862	Scopus	36	Aesthetic acceptance equals to nature's compensation plus surgical correction
863	Scopus	37	Age, extraction rate and jaw surgery rate in Korean orthodontic clinics and small dental hospitals
864	Scopus	38	Alteration of masticatory electromyographic activity and stability of orthognathic surgery in patients with skeletal class III malocclusion
865	Scopus	39	Alveolar bone loss around lower incisors during surgical orthodontic treatment in mandibular prognathism
866	Scopus	40	An American Board of Orthodontics case report. Correction of a Class III mandibular prognathism and asymmetry through orthodontics and orthognathic surgery
867	Scopus	41	An Oral Health-Related Quality of Life Comparison Between Adults With Unilateral Cleft Lip and Palate and Class III Malocclusion
868	Scopus	42	Anterior Decompensation Using Segmental Osteotomy for Patients With Mandibular Asymmetry
869	Scopus	43	Anterior open bite--simplified non surgical technique to correct in adults
870	Scopus	44	Application of Temporary Anchorage Devices for the Treatment of Adult Class III Malocclusions
871	Scopus	45	Arch coordination does not affect the stability in class III orthognathic surgery patients
872	Scopus	46	Artifact-resistant superimposition of digital dental models and cone-beam computed tomography images
873	Scopus	47	Assessment of late term relapse in class III malocclusion patients who underwent bimaxillary surgery [Çift Çene errahi yapilan sinif III maloklüzyonlu hastalarda geç dönem relaps oranlarinin degerlendirilmesi]
874	Scopus	48	Assessment of patients for orthognathic surgery.
875	Scopus	49	Assessment of temporomandibular disorder and occlusion in treated class III malocclusion patients
876	Scopus	50	Assessment of the changes in quality of life of patients with class II and III deformities during and after orthodontic-surgical treatment
877	Scopus	51	Assessment of the postoperative stability of mandibular orthognathic surgery for correction of class III skeletal malocclusion
878	Scopus	52	Associations between severity of dentofacial deformity and motivation for orthodontic-orthognathic surgery treatment.
879	Scopus	53	Asymmetric anterior distraction for transversely distorted maxilla and midfacial anteroposterior deficiency in a patient with cleft lip/palate: Two-stage surgical approach
880	Scopus	54	Asymmetric mandibular prognathism: Outcome, stability and patient satisfaction after BSSO surgery. A retrospective study
881	Scopus	55	Augmented corticotomy-assisted presurgical orthodontics of class III malocclusions: A cephalometric and cone-beam computed tomography study
882	Scopus	56	Augmented corticotomy-assisted surgical orthodontics decompensates lower incisors in class III malocclusion patients
883	Scopus	57	Auriculo-condylar syndrome: Diagnosis, treatment, and family history of a patient
884	Scopus	58	Bilateral congenital trigeminal sensorimotor neuropathy presents as a severe open-bite malocclusion
885	Scopus	59	Bimaxillary protrusion with an atrophic alveolar defect: Orthodontics, autogenous chin-block graft, soft tissue augmentation, and an implant
886	Scopus	60	Biotensegrity as the mechanism of the anterior part of maxilla expansion using orthodontic sagittal appliance [Biotensegracja jako mechanizm rozbudowy przedniej częs̈ci szczęki w leczeniu aparatem strzałkowym]
887	Scopus	61	Brodie's syndrome. A report of 2 atypical cases [Sindrome di Brodie. Presentazione di due casi atipici.]
888	Scopus	62	BSSO and Le Fort I Osteotomy as surgical methods of treatment in skeletal class III malocclusion - Review of the literature and the case report [Obustronne strzałkowe oraz sko_asne rozszczepienie gałezi i trzonu żuchwy jako metody leczenia chirurgicznego III klasy szkieletowej - Przeglad piśmiennictwa i opis przypadku]
889	Scopus	63	Camouflage treatment of skeletal Class III malocclusion with asymmetry using a bone-borne rapid maxillary expander
890	Scopus	64	Can a surgery-first orthognathic approach reduce the total treatment time?
891	Scopus	65	Case report RS: guided tissue regeneration precedes tooth movement and crossbite correction.
892	Scopus	66	Cephalometric alterations following facial advancement surgery. 2. Clinical and computerised evaluation
893	Scopus	67	Cephalometric variables used to predict the success of interceptive treatment with rapid maxillary expansion and face mask. A longitudinal study
894	Scopus	68	Change in maxillary incisor inclination during surgical-orthodontic treatment of skeletal Class III malocclusion: Comparison of extraction and nonextraction of the maxillary first premolars
895	Scopus	69	Changes in condylar and joint disc positions after bilateral sagittal split ramus osteotomy for correction of mandibular prognathism
896	Scopus	70	Changes in electric activity of masseter and anterior temporalis muscles before and after orthognathic surgery in skeletal class III patients
897	Scopus	71	Changes in mandibular mobility after different procedures of orthognathic surgery
898	Scopus	72	Changes in natural head position after orthognathic surgery in skeletal Class III patients
899	Scopus	73	Changes in the Duration of the Chewing Cycle in Patients With Skeletal Class III With and Without Asymmetry Before and After Orthognathic Surgery
900	Scopus	74	Changes in the pattern of patients receiving surgical-orthodontic treatment
901	Scopus	75	Changes in the tongue space in III class patients treated with orthodontic and orthodonto-surgical methods [Zmiany powierzchni dla jezyka pacjentów z III klasa szkieletowa leczonych metoda ortodontyczna i ortodontyczno-chirurgiczna]
902	Scopus	76	Changes of mandibular dental arch during surgical-orthodontic treatment in skeletal class III malocclusion individuals
903	Scopus	77	Characteristics and Corrective Outcome of Face Asymmetry by Orthognathic Surgery
904	Scopus	78	Characterization of facial asymmetry in skeletal Class III malocclusion and its implications for treatment
905	Scopus	79	Children with class III malocclusion: Development of multivariate statistical models to predict future need for orthognathic surgery
906	Scopus	80	Class II treatment in adults: Comparing camouflage orthodontics, dentofacial orthopedics and orthognathic surgery - A cephalometric study to evaluate various therapeutic effects [Distalbissbehandlung bei Adulten: Camouflage-Orthodontie versus dentofaziale Orthopädie versus Dysgnathiechirurgie. Eine kephalometrische Studie zur Evaluierung differentialtherapeutischer Effekte]
907	Scopus	81	Class III malocclusion treated by combined orthodontic and orthognathic approach along with growth prediction: A case report
908	Scopus	82	Class III malocclusion with maxillary deficiency, mandibular prognathism and facial asymmetry
909	Scopus	83	Class III malocclusion with missing maxillary central incisor and facial asymmetry treated with orthodontics and intraoral vertical ramus osteotomy.
910	Scopus	84	Class III malocclusion with missing maxillary lateral incisors
911	Scopus	85	Class III malocclusion with severe anteroposterior discrepancy
912	Scopus	86	Class III malocclusion: surgery or orthodontics?
913	Scopus	87	Class III malocclusions and orthognathic surgery [Sinif III malokluzyonlar ve ortognatik cerrahi.]
914	Scopus	88	Class III orthognathic surgical cases facilitated by accelerated osteogenic orthodontics: a preliminary report
915	Scopus	89	Class III surgical-orthodontic treatment: A cephalometric study
916	Scopus	90	Clear Aligner Use Following Surgery-First Mandibular Prognathism Correction
917	Scopus	91	Cleidocranial dysplasia: 2 Generations of management
918	Scopus	92	Clinical and instrumental evaluation of the temporomandibular joint before and after surgical correction of asymptomatic skeletal class III patients
919	Scopus	93	Clinical application of a 3-dimensional morphometric apparatus for diagnosis and treatment of a Class III patient with facial asymmetry: A pilot study
920	Scopus	94	Clinical applications of orthodontic microimplant anchorage in craniofacial patients
921	Scopus	95	Clinical predictive factors for temporomandibular disorders following combined orthodontic and orthognathic surgical treatment in patients with Class III malocclusion
922	Scopus	96	Clinical section: Orthodontic and orthognathic management of a patient with osteogenesis imperfecta and dentinogenesis imperfecta: A case report
923	Scopus	97	Closure of severe skeletal anterior open bite with zygomatic anchorage
924	Scopus	98	Combined orthodontic and surgical correction of an adolescent patient with thin palatal cortex and vertical maxillary excess
925	Scopus	99	Combined orthodontic and surgical treatment of skeletal class III malocclusion: A case report [Zespołowe leczenie ortodontyczno-chirurgiczne szkieletowej klasy III – Opis przypadku]
926	Scopus	100	Combined surgical-orthodontic treatment: How did it evolve and what are the best practices now?
927	Scopus	101	Combined treatment of skeletal class iii patient with ortodontic-orthognathic surgery and occurring a complication: Subcondylar fracture [Iskeletsel sinif III hanstanin ortodontik tedavi ortognatik cerrahi ile kombine tedavisi ve ortaya çikan komplikasyon: Subkondiler kirik]
928	Scopus	102	Comparative study of excitation patterns in the masseter muscle before and after orthognathic surgery
929	Scopus	103	Comparative study of skeletal stability between bicortical resorbable and titanium screw fixation after sagittal split ramus osteotomy for mandibular prognathism
930	Scopus	104	Comparing Stability of Mandibular Setback Versus 2-Jaw Surgery in Class III Patients With Minimal Presurgical Orthodontics
931	Scopus	105	Comparison of changes in the transverse dental axis between patients with skeletal Class III malocclusion and facial asymmetry treated by orthognathic surgery with and without presurgical orthodontic treatment
932	Scopus	106	Comparison of cost-effectiveness and benefits of surgery-first versus orthodontics-first orthognathic correction of skeletal class III malocclusion
933	Scopus	107	Comparison of incisor inclination in patients with Class III malocclusion treated with orthognathic surgery or orthodontic camouflage
934	Scopus	108	Comparison of mandibular stability after SSRO with surgery-first approach versus conventional ortho-first approach
935	Scopus	109	Comparison of progressive cephalometric changes and postsurgical stability of skeletal class III correction with and without presurgical orthodontic treatment
936	Scopus	110	Comparison of skeletal and conventional anchorage methods in conjunction with pre-operative decompensation of a skeletal class III malocclusion [Vergleich skelettaler und konventioneller Ver ankerungsmethoden bei der präoperativen Dekompensation einer skelettalen Klasse III]
937	Scopus	111	Comparison of the accuracy of manual and digital cephalometric prediction methods in orthognathic surgical planning: A pilot study
938	Scopus	112	Comparison of the facial profile attractiveness in Class III borderline patients after surgical or compensatory orthodontic treatment
939	Scopus	113	Comparison of the Stability After Mandibular Setback With Minimal Orthodontics of Class III Patients With Different Facial Types
940	Scopus	114	Comparison of transverse dimensional changes in surgical skeletal class III patients with and without presurgical orthodontics
941	Scopus	115	Comparison of treatment duration between conventional three-stage method and surgery-first approach in patients with skeletal class III malocclusion
942	Scopus	116	Compensation of skeletal Class III malocclusion by isolated extraction of mandibular teeth: Part 2: Skeletal, dentoalveolar and soft tissue parameters in comparison with nonextraction Class III therapies [Kompensation der skelettalen Klasse III mit isolierten Unterkieferextraktionen: Teil 2: Skelettale, dentoalveoläre und Weichgewebeparameter im Vergleich mit Klasse-III-Behandlung ohne Extraktion]
943	Scopus	117	Compensatory orthodontic treatment of skeletal Class III malocclusion with anterior crossbite
944	Scopus	118	Compensatory treatment of Angle Class III malocclusion with anterior open bite and mandibular asymmetry
945	Scopus	119	Complex orthodontic and surgical management of an adult patient with transverse maxillary deficiency and skeletal class iii malocclusion: A case report [Kompleksowe leczenie ortodontyczno-chirurgiczne pacjentki dorosłej z niedorozwojem poprzecznym szczęki i iii klasą szkieletową – opis przypadku]
946	Scopus	120	Components of adult Class III open-bite malocclusion
947	Scopus	121	Comprehensive treatment approach for bilateral cleft lip and palate in an adult with premaxillary osteotomy, tooth autotransplantation, and 2-jaw surgery
948	Scopus	122	Concerns and motivations of skeletal Class III patients receiving orthodontic-surgical correction.
949	Scopus	123	Concurrent bilateral total temporomandibular joint replacement surgery and conventional maxillary osteotomy utilizing virtual surgical planning web-based technology
950	Scopus	124	Condition-specific Quality of Life Assessment at Each Stage of Class III Surgical Orthodontic Treatment -A Prospective Study
951	Scopus	125	Condylar resorptions and orthodontic-surgical treatment: State of the art
952	Scopus	126	Cone-beam computed tomography evaluation of upper airway change in skeletal Class III patients after orthodontic-mandibular setback surgery
953	Scopus	127	Conservative compensatory Angle Class III malocclusion treatment
954	Scopus	128	Conservative treatment for a growing patient with a severe, developing skeletal Class III malocclusion and open bite
955	Scopus	129	Consideration of effect of the amount of mandibular setback on the submental region in the planning of orthodontic-orthognathic treatment
956	Scopus	130	Conventional surgical-orthodontic approach with double-jaw surgery for a patient with a skeletal Class III malocclusion: Stability of results 10 years posttreatment
957	Scopus	131	Correction of a severe Class III malocclusion that required orthognathic surgery: a case report.
958	Scopus	132	Correction of mandibular prognathism by mandibular setback and advancement genioplasty
959	Scopus	133	Correlation between hyoid bone position and airway dimensions in Chinese adolescents by cone beam computed tomography analysis
960	Scopus	134	Correlation between skeletal and dental changes after mandibular setback surgery-first orthodontic treatment: Cone-beam computed tomography-generated half-cephalograms
961	Scopus	135	Corticotomy-assisted decompensation for augmentation of the mandibular anterior ridge
962	Scopus	136	Craniofacial Morphology in an Unusual Case with Nasal Aplasia Studied by Roentgencephalometry and Three-Dimensional CT Scanning
963	Scopus	137	Craniofacial morphology of skeletal class III patients before treatment and growth-related changes during treatment with a maxillary protraction appliance: a comparison of orthodontic and surgical cases.
964	Scopus	138	Cranio-maxillofacial, orthodontic and dental treatment in three patients with Apert syndrome
965	Scopus	139	Current trends in orthodontic patients in private orthodontic clinics
966	Scopus	140	Densitometric evaluation of changes in the soft tissue of the chin and the lower lip during the treatment of Class III malocclusion.
967	Scopus	141	Dental and skeletal changes following sagittal split osteotomy for correction of mandibular prognathism
968	Scopus	142	Dentoalveolar compensation in skeletal Class III patients treated with orthognathic surgery
969	Scopus	143	Dentoalveolar reconstruction of a missing premaxilla using bone graft and endosteal implants
970	Scopus	144	Detection to changes in hyoid and tongue positions, and pharyngeal airway following mandibular setback surgery by cone beam CT
971	Scopus	145	Developing skeletal Class III malocclusion treated nonsurgically with a combination of a protraction facemask and a multiloop edgewise archwire
972	Scopus	146	Diagnosis and conservative treatment of skeletal Class III malocclusion with anterior crossbite and asymmetric maxillary crowding
973	Scopus	147	Diagnosis and Surgical Outcomes of Facial Asymmetry According to the Occlusal Cant and Menton Deviation
974	Scopus	148	Diagnosis and therapy of adult patients with facial asymmetry [Diagnostic et traitement de patients adultes présentant une asymétrie faciale.]
975	Scopus	149	Diagnosis, complications, and treatment of dentoskeletal malocclusion
976	Scopus	150	Different approaches for management of Class III siblings: A long-term follow-up of two case reports
977	Scopus	151	Digital facial and cephalometric analysis in the orthodontic treatment of a class III high angle patient: A case report
978	Scopus	152	Do patients treated with bimaxillary surgery have more stable condylar positions than those who have undergone single-jaw surgery?
979	Scopus	153	Does the British Orthodontic Society orthognathic DVD aid a prospective patient's decision making? A qualitative study
980	Scopus	154	Dr. Ravindra Nanda on orthodontic mechanics. Interview by Robert G Keim.
981	Scopus	155	Duration of orthodontic treatment in conjunction with orthognathic surgery
982	Scopus	156	Dynamic changes in morphometric analysis in patients following class III bimaxillary surgery
983	Scopus	157	Early class III protraction facemask treatment reduces the need for orthognathic surgery: a multi-centre, two-arm parallel randomized, controlled trial
984	Scopus	158	Early identification of non-surgical and surgical intervention of class III malocclusion
985	Scopus	159	Early orthognathic surgery in response to bullying due to malocclusion
986	Scopus	160	Early orthognathic surgery with three-dimensional image simulation during presurgical orthodontics in adults
987	Scopus	161	Early treatment protocol for skeletal class III malocclusion
988	Scopus	162	Effect of “surgery first” orthognathic approach on temporomandibular symptoms and function: a comparison with “orthodontic first” approach
989	Scopus	163	Effect of class II and class III dentofacial deformities under orthodontic treatment on maximal isometric bite force
990	Scopus	164	Effect of maxillary advancement on the change in the soft tissues after treatment of patients with class III malocclusion
991	Scopus	165	Effect of orthognathic surgery on masticatory performance and muscle activity in skeletal Class III patients
992	Scopus	166	Effect of rigid fixation on orthodontic finishing after mandibular bilateral sagittal split setback: The case for miniplate monocortical fixation
993	Scopus	167	Effect of treatment of dentofacial deformities on the electromyographic activity of masticatory muscles
994	Scopus	168	Effects of combined orthodontic-orthognathic treatment for class II and III correction on posterior airway space: Comparison of mono- and bignathic osteotomies [Effekte kieferorthopädisch-kieferchirurgischer Kombinationsbehandlungen bei Klasse II und III auf den extrathorakalen Luftraum: Vergleich zwischen mono- und bignathen Osteotomien]
995	Scopus	169	Effects of dental decompensation on the surgical treatment of mandibular prognathism.
996	Scopus	170	Effects of facemask treatment anchored with miniplates after alternate rapid maxillary expansions and constrictions; A pilot study
997	Scopus	171	Effects of orthognathic surgery for class III malocclusion on signs and symptoms of temporomandibular disorders and on pressure pain thresholds of the jaw muscles
998	Scopus	172	Effects of relapse forces on periodontal status of mandibular incisors following orthognathic surgery
999	Scopus	173	Efficiency and Duration of Orthodontic/Orthognathic Surgery Treatment
1000	Scopus	174	Electromyographic changes in the masseter and temporalis muscles before and after orthognathic surgery in patients with mandibular prognathism
1001	Scopus	175	Enhancement of facial aesthetics and function in posteriorly edentulous mouth: An orthognathic surgical case report
1002	Scopus	176	Evaluation of foramen tympanicum using cone-beam computed tomography in orthodontic malocclusions
1003	Scopus	177	Evaluation of morphological relations between lower craniofacial skeletal structures and dimensions of upper respiratory tract in skeletal Classes i and III [Analiza zwiazków morfologicznych dolnego piȩtra struktur szkieletowych twarzoczaszki z wymiarami górnych dróg oddechowych w I i III klasie szkieletowej]
1004	Scopus	178	Evaluation of patients’ satisfaction after class III orthognathic surgery
1005	Scopus	179	Evaluation of Postoperative Mandibular Positional Changes After Mandibular Setback Surgery in a Surgery-First Approach: Isolated Mandibular Surgery Versus Bimaxillary Surgery
1006	Scopus	180	Evaluation of post-surgical relapse after mandibular setback surgery with minimal orthodontic preparation
1007	Scopus	181	Evaluation of relapse after orthodontic therapy combined with orthognathic surgery in the treatment of skeletal class III [Rezidivbeurteilung nach kombiniert kieferorthopädisch- kieferchirurgischer Behandlung der skeletalen Klasse III]
1008	Scopus	182	Evaluation of stability after pre-orthodontic orthognathic surgery using cone-beam computed tomography: A comparison with conventional treatment
1009	Scopus	183	Evaluation of Treatment Modality for Skeletal Class III Malocclusion With Labioversed Upper Incisors and/or Protrusive Maxilla: Surgical Movement and Stability of Rotational Maxillary Setback Procedure
1010	Scopus	184	Evolution of Class III treatment in orthodontics
1011	Scopus	185	Extreme Dental Compensation in an Adult Skeletal Class III Malocclusion: 3-Year Follow-up of a Successfully Compromised Treatment
1012	Scopus	186	Extreme maxillomandibular discrepancy in unilateral cleft lip and palate: Longitudinal follow-up in a patient with mandibular prognathism
1013	Scopus	187	Facial and occlusal esthetic improvements of an adult skeletal class iii malocclusion using surgical, orthodontic, and implant treatment
1014	Scopus	188	Factors Related to Relapse After Mandibular Setback Surgery With Minimal Presurgical Orthodontics
1015	Scopus	189	Factors related to stability following the surgical correction of skeletal open bite.
1016	Scopus	190	Feasibility of Delaire cephalometric analysis to predict the ideal sagittal position of the maxilla and chin for surgery-first patients in orthognathic surgery
1017	Scopus	191	Finishing procedures in orthodontic-surgical cases
1018	Scopus	192	Five-year investigation of a large orthodontic patient population at a dental hospital in South Korea
1019	Scopus	193	From ideal occlusion to dentofacial deformity and back to ideal: an osteochondroma treatment with lingual orthodontics
1020	Scopus	194	Frontal Changes in the Lower Face After Clockwise Rotation of the Maxillomandibular Complex Without Perisurgical Orthodontic Treatment in Angle Class I and Skeletal Class III Women
1021	Scopus	195	Fronto-sternal traction: An adjunct to orthognathic surgery
1022	Scopus	196	Functional improvements after orthodontic-surgical reconstruction in a patient with multiple maxillofacial fractures
1023	Scopus	197	Functional needs of subjects with dentofacial deformities: A study using the index of orthognathic functional treatment need (IOFTN)
1024	Scopus	198	Gingival recession and fenestration in orthodontic treatment.
1025	Scopus	199	Golden proportion analysis of dental-skeletal patterns of class II and III patients pre and post orthodontic-orthognathic treatment
1026	Scopus	200	Growth in the Untreated Class III Subject
1027	Scopus	201	Growth modification of the face: A current perspective with emphasis on Class III treatment
1028	Scopus	202	Guide surgery osteotomy system (GSOS) a new device for treatment in orthognathic surgery
1029	Scopus	203	Hard and soft tissue stability of orthognathic surgery
1030	Scopus	204	Head posture and hyoid bone position in adult Turkish Class III females and males.
1031	Scopus	205	How predictable is orthognathic surgery?
1032	Scopus	206	How the lower face soft tissue changes after mandibular advancement or setback
1033	Scopus	207	Identification of pathogenic variants of ERLEC1 in individuals with Class III malocclusion by exome sequencing
1034	Scopus	208	Impact of different surgery modalities to correct class III jaw deformities on the pharyngeal airway space
1035	Scopus	209	Impact of orthosurgical treatment phases on oral health-related quality of life
1036	Scopus	210	Impact of surgical orthodontic treatment on quality of life in Chinese young adults with class III malocclusion: A longitudinal study
1037	Scopus	211	Importance of lateral cephalogram in treating class III patients
1038	Scopus	212	Improvement of asymmetric stomatognathic functions, unilateral crossbite, and facial esthetics in a patient with skeletal Class III malocclusion and mandibular asymmetry, treated with orthognathic surgery
1039	Scopus	213	Improving quality of life with a team approach: a case report.
1040	Scopus	214	Increasing orthodontic and orthognathic surgery treatment efficiency with a modified surgery-first approach
1041	Scopus	215	Indications for orthognathic surgery, the limitations of orthodontics and of surgery [Indications de la chirurgie orthognathique, limites de l'orthodontie et de la chirurgie.]
1042	Scopus	216	Inferior subapical osteotomy for dentoalveolar decompensation of class III malocclusion in ‘surgery-first’ and ‘surgery-early’ orthognathic treatment
1043	Scopus	217	Influence of Bimaxillary Surgery on Pharyngeal Airway in Class III Deformities and Effect on Sleep Apnea: A STOP-BANG Questionnaire and Cone-Beam Computed Tomography Study
1044	Scopus	218	Influence of different surgical concepts for moderate skeletal class II and III treatment on the nasopharyngeal airway space
1045	Scopus	219	Influence of surgical orthodontic treatment on masticatory function in skeletal Class III patients
1046	Scopus	220	Influence of temporomandibular joint disc displacement on mandibular advancement in patients without pre-treatment condylar resorption
1047	Scopus	221	Initial and general orthodontic and surgical studies. Prerequisites of orthognathic surgery [Etude orthodontique et chirurgicale initiale et globale. Prémices de la chirurgie orthognatique.]
1048	Scopus	222	Interdisciplinary Management of a Class III Anterior Open Bite Malocclusion in a Patient With Cerebral Palsy
1049	Scopus	223	Interdisciplinary orthognathic treatment of high angle class III malocclusion
1050	Scopus	224	Interdisciplinary treatment of a patient with amelogenesis imperfecta, a skeletal Class III relationship, and an anterior open bite.
1051	Scopus	225	Intermaxillary fixation: Technique and benefit for piezosurgical sagittal split osteotomy [Blocage maxillomandibulaire : technique et intérêt dans le clivage sagittal piézoélectrique]
1052	Scopus	226	Intraoperative Awakening of the Patient During Orthognathic Surgery: A Method to Prevent the Condylar Sag
1053	Scopus	227	Investigate the oral health impact and quality of life on patients with malocclusion of different treatment needs
1054	Scopus	228	Is skeletal stability after bimaxillary surgery for skeletal class III deformity related to surgical occlusal contact?
1055	Scopus	229	Large-Scale Study of Long-Term Anteroposterior Stability in a Surgery-First Orthognathic Approach Without Presurgical Orthodontic Treatment
1056	Scopus	230	Late growth period orthopedic therapy versus bimaxillary surgery for correction of skeletal class III
1057	Scopus	231	LeFort I soft tissue distraction: A hybrid technique
1058	Scopus	232	Life-quality of orthognathic surgery patients: The search for an integral diagnosis
1059	Scopus	233	Limitations in Orthopedic and Camouflage Treatment for Class III Malocclusion
1060	Scopus	234	Limiting factors in the class III camouflage treatment: a potential protocol [Proposition d'un protocole définissant les facteurs limites des traitements de compensation de la classe III]
1061	Scopus	235	Lip line changes in Class III facial asymmetry patients after orthodontic camouflage treatment, one-jaw surgery, and two-jaw surgery: A preliminary study
1062	Scopus	236	Localized alveolar ridge augmentation before orthodontic treatment. A case report
1063	Scopus	237	Longitudinal observation of mandibular motion pattern in patients with skeletal class III malocclusion subsequent to orthognathic surgery
1064	Scopus	238	Long-Term Changes in Dentoskeletal Pattern in a Case with Beckwith-Wiedemann Syndrome Following Tongue Reduction and Orthodontic Treatment
1065	Scopus	239	Long-term follow-up of early treatment with reverse headgear
1066	Scopus	240	Long-term orthodontic and surgical treatment and stability of a patient with Beckwith-Wiedemann syndrome
1067	Scopus	241	Long-term outcomes of bimaxillary surgery for treatment of asymmetric skeletal class III deformity using surgery-first approach
1068	Scopus	242	Long-term results of surgically-assisted maxillary protraction.
1069	Scopus	243	Long-term skeletal and dental changes in patients with cleft lip and palate after maxillary distraction: A report of three cases treated with a rigid external distraction device
1070	Scopus	244	Long-term skeletal and profile stability after surgical-orthodontic treatment of Class II and Class III malocclusion
1071	Scopus	245	Long-Term Stability of Pre-Orthodontic Orthognathic Bimaxillary Surgery Using Intraoral Vertical Ramus Osteotomy Versus Conventional Surgery
1072	Scopus	246	Long-term stability of surgical-orthodontic correction of class III malocclusions with long-face syndrome
1073	Scopus	247	Long-term stability of surgical-orthodontic open-bite correction: Editor's comment
1074	Scopus	248	Long-term stability of surgical-orthodontic treatment for skeletal class III malocclusion with mild asymmetry
1075	Scopus	249	Lower incisor retraction with a modified corticotomy
1076	Scopus	250	Magnetic Bead-based Salivary Peptidome Profiling for Accelerated Osteogenic Orthodontic Treatments
1077	Scopus	251	Management of an Adult with Class III Malocclusion, Gummy Smile, and Spaced Dentition
1078	Scopus	252	Management of developing skeletal class III malocclusion in a prepubertal girl with prognathic mandible in late mixed dentition
1079	Scopus	253	Management of severe maxillary hypoplasia with distraction osteogenesis in patients with cleft lip and palate
1080	Scopus	254	Mandibular border movements and masticatory patterns before and after orthognathic surgery.
1081	Scopus	255	Mandibular stability using sliding or conventional four-hole plates for fixation after bilateral sagittal split ramus osteotomy for mandibular setback
1082	Scopus	256	Mandibular symphyseal distraction followed by Class III surgical orthodontic treatment: A case report
1083	Scopus	257	Masseter muscle thickness three years after surgical correction of class III dentofacial deformity
1084	Scopus	258	Maxillary advancement using distraction osteogenesis with intraoral device
1085	Scopus	259	Maxillary advancement versus mandibular setback in class III dentofacial deformity: are there any differences in aesthetic outcomes?
1086	Scopus	260	Maxillary and mandibular overlay removable partial dentures for the treatment of posterior open-occlusal relationship: A clinical report
1087	Scopus	261	Maxillary corticotomy and extraoral orthopedic traction in mature teenage patients: A case report
1088	Scopus	262	Maxillary distraction complications in cleft patients [Complications de la distraction chez les patients porteurs de fentes labio-maxillopalatines]
1089	Scopus	263	Maxillary expansion and stability in the orthodontic-surgical treatment of skeletal anterior open bites.
1090	Scopus	264	Maxillary protraction in patients with cleft lip and palate in mixed dentition: Cephalometric evaluation after completion of growth
1091	Scopus	265	Maxillary, mandibular, and chin advancement: Treatment planning based on airway anatomy in obstructive sleep apnea
1092	Scopus	266	Measurement of hard and soft tissues of the zygomaticomaxillary region by multi-planner reconstruction
1093	Scopus	267	Mini-implant applications in orthognathic surgical treatment
1094	Scopus	268	Mini-implant-borne Pendulum B appliance for maxillary molar distalisation: design and clinical procedure
1095	Scopus	269	Minimal presurgical orthodontics for a skeletal Class III patient with mandibular asymmetry
1096	Scopus	270	Miniscrews versus surgical archwires for intermaxillary fixation in adults after orthognathic surgery
1097	Scopus	271	Modern trends in Class III orthognathic treatment: A time series analysis
1098	Scopus	272	Modification of planned postoperative occlusion in orthognathic surgery, based on computer-aided design/computer-aided manufacturing-engineered preoperative surgical simulation
1099	Scopus	273	Morphologic changes in the upper airway structure following surgical correction of mandibular prognathism.
1100	Scopus	274	Multidisciplinary treatment of complex skeletal class iii malocclusion [Multidisciplinarno lečenje kompleksne skeletne malokluzije III klase]
1101	Scopus	275	Multilingual bracket treatment combined with orthognathic surgery in a skeletal class III patient with facial asymmetry.
1102	Scopus	276	Myofunctional and speech rehabilitation after orthodontic-surgical treatment of dento-maxillofacial dysgnathia
1103	Scopus	277	Natural Head Postures of Patients with Facial Asymmetry in Frontal View Are Corrected after Orthognathic Surgeries
1104	Scopus	278	New bimaxillary orthognathic surgery planning and model surgery based on the concept of six degrees of freedom
1105	Scopus	279	New model for surgical and nonsurgical therapy in adults with Class III malocclusion
1106	Scopus	280	Nonextraction "surgery first" treatment of a skeletal Class III patient with severe maxillary crowding.
1107	Scopus	281	Nonextraction treatment of a skeletal Class III malocclusion
1108	Scopus	282	Non-surgical alternative in the treatment of skeletal Class III problems.
1109	Scopus	283	Nonsurgical Correction of Class III Malocclusion and Anterior Open Bite with Mini-Implant anchorage
1110	Scopus	284	Nonsurgical correction of Class III malocclusions: A new approach to treating late adolescents and adults
1111	Scopus	285	Nonsurgical correction of skeletal Class III malocclusion with lateral shift in an adult
1112	Scopus	286	Nonsurgical treatment of a patient with a Class III malocclusion
1113	Scopus	287	Nonsurgical treatment of adult skeletal Class III malocclusion with crowding and missing four premolars corrected with extraction of mandibular first molars
1114	Scopus	288	Nonsurgical treatment of an adult with a Class III malocclusion
1115	Scopus	289	Non-surgical treatment of mandibular deviation: a case report.
1116	Scopus	290	Nonsurgical treatment with rapid mandibular canine retraction via periodontal ligament distraction in an adult with a Class III malocclusion
1117	Scopus	291	Occlusal morphology 1 year after orthodontic and surgical-orthodontic therapy: A quantitative analysis of clinically successful patients
1118	Scopus	292	Occlusal plane change after intrusion of maxillary posterior teeth by microimplants to avoid maxillary surgery with skeletal Class III orthognathic surgery
1119	Scopus	293	Occurrence of skeletal malocclusions in Brazilian patients with dentofacial deformities
1120	Scopus	294	One-step surgery and corre2ction of the transverse dimension of the maxilla using the lingual technique: An original assisted transverse surgery method [Chirurgie en un seul temps et correction du sens transversal du maxillaire en technique linguale: une méthode originale de chirurgie transversale assistée]
1121	Scopus	295	One-year assessment of surgical outcomes in Class III patients using cone beam computed tomography
1122	Scopus	296	Open bite: Diagnosis, treatment and stability
1123	Scopus	297	Oral health related quality of life of patients with class III skeletal malocclusion before and after orthognathic surgery
1124	Scopus	298	Oral health-related quality of life changes in patients with severe Class III malocclusion treated with the 2-jaw surgery-first approach
1125	Scopus	299	Oral health-related quality of life following orthognathic surgery for class III correction its relationship with cephalometric changes
1126	Scopus	300	Oral Rehabilitation with Orthognathic Surgery after Dental Implant Placement for Class III Malocclusion with Skeletal Asymmetry and Posterior Bite Collapse
1127	Scopus	301	Oral-Facial Aspects of Osteogenesis Imperfecta
1128	Scopus	302	Orthodontic and orthognathic management of a patient with Apert syndrome: A case report
1129	Scopus	303	Orthodontic and orthognathic management of skeletal class III malocclusion with selfligating brackets: Case report [Iskeletsel sinif iii maloklüzyonun kapakli braketlerle ortodontik ve cerrahi tedavisi: Olgu raporu]
1130	Scopus	304	Orthodontic and orthognathic surgical correction of a Class III open bite: a case report.
1131	Scopus	305	Orthodontic and orthognathic surgical correction of a severe Class III malocclusion.
1132	Scopus	306	Orthodontic and surgical management of a skeletal Class III case
1133	Scopus	307	Orthodontic and surgical treatment of a patient with apert syndrome
1134	Scopus	308	Orthodontic and surgical treatment of hemimandibular hyperplasia
1135	Scopus	309	Orthodontic appliances made of organic polymer used in the metal allergic patient can withstand orthognathic surgery
1136	Scopus	310	Orthodontic approach to asymmetry [Approche orthodontique des asymétries.]
1137	Scopus	311	Orthodontic bracket lost in the airway during orthognathic surgery
1138	Scopus	312	Orthodontic camouflage of skeletal Class III malocclusion with miniplate: A case report
1139	Scopus	313	Orthodontic camouflage versus orthognathic surgery for class III deformity: comparative cephalometric analysis
1140	Scopus	314	Orthodontic camouflage: A treatment option-A clinical case report
1141	Scopus	315	Orthodontic compensation in skeletal Class III malocclusion: a case report.
1142	Scopus	316	Orthodontic Considerations for Cleft Orthognathic Surgery
1143	Scopus	317	Orthodontic Considerations Related to Sleep-Disordered Breathing
1144	Scopus	318	Orthodontic correction of a skeletal Class III malocclusion with impacted maxillary second molars and amelogenesis imperfecta
1145	Scopus	319	Orthodontic decompensation in skeletal Class III malocclusion: Redefining the amount of movement assessed by Cone-Beam Computed Tomography
1146	Scopus	320	Orthodontic preparation for orthognathic surgery. Various specific points [Préparation orthodontique à la chirurgie orthognathique. Quelques points particuliers.]
1147	Scopus	321	Orthodontic retention and adjustment of the occlusion after orthognathic surgery
1148	Scopus	322	Orthodontic retreatment using anchorage with miniplate to camouflage a Class III skeletal pattern
1149	Scopus	323	Orthodontic treatment after unintended unilateral fixation plate removal following single-jaw orthognatic surgery
1150	Scopus	324	Orthodontic treatment and tongue surgery in a class III open-bite malocclusion. A case report.
1151	Scopus	325	Orthodontic treatment for a patient with a unilateral cleft lip and palate and congenitally missing maxillary lateral incisors and left second premolar
1152	Scopus	326	Orthodontic treatment in a patient with Van der Woude's syndrome
1153	Scopus	327	Orthodontic treatment of cleft lip and alveolus using secondary autogenous cancellous bone grafting: a case report.
1154	Scopus	328	Orthodontic treatment protocol of Ehlers-Danlos syndrome type VI
1155	Scopus	329	Orthodontic-prosthetic treatment of an adult with a severe Class III malocclusion
1156	Scopus	330	Orthodontic-Surgical Approach for Treating Skeletal Class III Malocclusion With Severe Maxillary Deficiency in Isolated Cleft Palate
1157	Scopus	331	Orthodontic-surgical treatment of Class III malocclusion with extraction of an impacted canine and multi-segmented maxillary surgery
1158	Scopus	332	Orthodontic-surgical treatment of class III malocclusion with mandibular asymmetry
1159	Scopus	333	Orthodontic-surgical treatment of the skeletal class III malocclusion: A case report [Ortodontsko-hirurško lešenje malokluzije III skeletne klase]
1160	Scopus	334	Orthodontic-surgical treatment: electromyographic and kinesiographic evaluation in follow up period. Experimental study
1161	Scopus	335	Orthodontic-surgical treatment: Neuromuscular evaluation in skeletal Class II and Class III patients
1162	Scopus	336	Orthodonticorthognathic treatment stability in skeletal class III malocclusion patients
1163	Scopus	337	Orthognathic bimaxillary surgery in two patients with osteogenesis imperfecta and a review of the literature
1164	Scopus	338	Orthognathic cleft-surgical/orthodontic treatment
1165	Scopus	339	Orthognathic correction of dento-facial discrepancies
1166	Scopus	340	Orthognathic surgery and definitive revision of the lip and nose in patients with cleft lip and palate
1167	Scopus	341	Orthognathic surgery and implants.
1168	Scopus	342	Orthognathic surgery for the correction of severe skeletal class III malocclusion
1169	Scopus	343	Orthognathic surgery for treatment of Class III malocclusion: A case report [Cirurgia ortognática para tratamento de má oclusão de Classe III: relato de caso clínico]
1170	Scopus	344	Orthognathic surgery in patients with cleidocranial dysplasia
1171	Scopus	345	Orthognathic Surgery in the Young Cleft Patient: Preliminary Study on Subsequent Facial Growth
1172	Scopus	346	Orthognathic surgical approach and partial glossectomy to a skeletal 3 adult open bite.
1173	Scopus	347	Orthognathic surgical planning on three-dimensional stereolithographic biomodel
1174	Scopus	348	Orthognathic treatment with autotransplantation of a third molar
1175	Scopus	349	Orthopaedic and orthodontic treatment with hyrax, Class III elastics on mandibular miniplates, maxillary mini-implants in a Class III adolescent: A case report
1176	Scopus	350	Osteopontin and osteocalcin in maxilla tissue of skeletal Class III patients.
1177	Scopus	351	Osteosynthesis in the surgical treatment of prognathism: State of the art [Osteossíntese no tratamento cirúrgico dos prognatismos: Estado da arte]
1178	Scopus	352	Outcome of combined orthodontic-surgical treatment in a United Kingdom university dental institute
1179	Scopus	353	Outcomes After Tooth-Bearing Maxillomandibular Facial Transplantation: Insights and Lessons Learned
1180	Scopus	354	Patient satisfaction following orthognathic surgical correction of skeletal Class III malocclusion.
1181	Scopus	355	Patient with oculo-facio-cardio-dental syndrome treated with surgical orthodontics
1182	Scopus	356	Patient with Pfeiffer's syndrome treated by midfacial distraction and comprehensive orthodontics
1183	Scopus	357	Perceived changes by peer group of social impact associated with combined orthodontic-surgical correction of class III malocclusion
1184	Scopus	358	Periodontal consequences of mandibular incisor proclination during presurgical orthodontic treatment in Class III malocclusion patients
1185	Scopus	359	Peri-operative second molar tube failure during orthognathic surgery: Two case reports
1186	Scopus	360	Pharyngeal airway evaluation after isolated mandibular setback surgery using cone-beam computed tomography
1187	Scopus	361	Pharyngeal Airway Modifications in Skeletal Class III Patients Undergoing Bimaxillary Advancement Surgery
1188	Scopus	362	Postoperative evaluation of mandibular prognathism corrected by sagittal splitting osteotomy
1189	Scopus	363	Post-operative optimization of gum-chewing kinematics in a prognathic patient
1190	Scopus	364	Postoperative stability for surgery-first approach using intraoral vertical ramus osteotomy: 12 month follow-up
1191	Scopus	365	Post-treatment changes of skeletal Class III morphology operated by orthognathic two-jaw surgery
1192	Scopus	366	Postural assessment in class III patients before and after orthognathic surgery
1193	Scopus	367	Postural Assessment in Class III Patients Before Orthognathic Surgery
1194	Scopus	368	Pre- and post surgical orthodontic treatment of mandibular prognathism
1195	Scopus	369	Pre- and post-surgical orthodontic objectives and orthodontic preparation [Objectifs orthodontiques pré- et post-chirurgicaux et préparation orthodontique.]
1196	Scopus	370	Pre- and post-surgical orthodontic treatment for skeletal open bite
1197	Scopus	371	Predicted versus executed surgical orthognathic treatment
1198	Scopus	372	Prediction of final treatment for class III malocclusion of patients with oral clefts.
1199	Scopus	373	Preliminary investigation of nonsurgical treatment of severe skeletal class III malocclusion in the permanent dentition
1200	Scopus	374	Preoperative orthodontic treatment combined with alveolar osteotomy in the orthognathic surgery of skeletal Class III malocclusion: report of 3 cases
1201	Scopus	375	Presurgical and postsurgical orthodontics in patients with cleft lip and Palate
1202	Scopus	376	Presurgical orthodontic decompensation alters alveolar bone condition around mandibular incisors in adults with skeletal Class III malocclusion
1203	Scopus	377	Presurgical orthodontic planning: Predictability
1204	Scopus	378	Principles of orthodontic mechanics in orthognathic surgery cases
1205	Scopus	379	Prognosis of the facial profile line using the finite element method [Zur Prognose des Profilverlaufes bei interdisziplinären Therapieplanungen mit der Finite-Elemente-Methode]
1206	Scopus	380	Progressive changes in patients with skeletal Class III malocclusion treated by 2-jaw surgery with minimal and conventional presurgical orthodontics: A comparative study
1207	Scopus	381	Prosthetic Rehabilitation of a Cleidocranial Dysplasia Patient with Vertical Maxillofacial Deficiency: A Clinical Report
1208	Scopus	382	Protraction of mandibular second and third molars assisted by partial corticision and miniscrew anchorage
1209	Scopus	383	Protraction of the maxillofacial complex
1210	Scopus	384	Protraction--it's use and abuse [Uber Gebrauch und Missbrauch des Frontalzuges.]
1211	Scopus	385	Psycho-social impact of orthogathic sugery
1212	Scopus	386	Quality of life and self-esteem of female orthognathic surgery patients
1213	Scopus	387	Radiographic cephalometry analysis of condylar position after bimaxillary osteotomy in patients with mandibular prognathism [Rendgen-kefalometrijska analiza pozicije kondila nakon bimaksilarne osteotomije mandibularnog prognatizma]
1214	Scopus	388	Realities of craniofacial growth modification
1215	Scopus	389	Relapse after orthodontics and orthognathic surgery.
1216	Scopus	390	Relapse and stability after mandibular setback surgery one year postoperatively: A retrospective study
1217	Scopus	391	Retreatment of a patient: Orthognathic surgery-first approach with customized lingual appliances combined with miniplate anchorage
1218	Scopus	392	Reverse cycle chewing before and after orthodontic-surgical correction in class III patients
1219	Scopus	393	Self-esteem and depression in patients presenting angle class III malocclusion submitted for orthognathic surgery
1220	Scopus	394	Sella turcica bridges in orthodontic and orthognathic surgery patients. A retrospective cephalometric study.
1221	Scopus	395	Severe angle class III skeletal malocclusion associated to mandibular prognathism: Orthodontic-surgical treatment
1222	Scopus	396	Severe skeletal Class III malocclusion treated without surgery or extraction.
1223	Scopus	397	Severity and outcome assessments of patients undertaking surgical orthodontic treatment
1224	Scopus	398	Severity of dentofacial deformity, the motivations and the outcome of surgery in skeletal Class III patients
1225	Scopus	399	Significance of hard and soft tissue cephalometric analysis in planning treatment by means of orthognathic surgery-a retrospective study of the treatment of patients with skeletal angle class III [Zur differentialdiagnostischen Wertigkeit von skelettalen, dentalen und Weichteilanalysen bei der Planung der kieferorthopädisch-kieferchirurgischen Therapie - Eine retrospektive Studie von behandelten …
1226	Scopus	400	Simultaneous Surgical Correction of Skeletal Class III Dentofacial Deformity During Acute Management of Facial Fractures: Patient Selection and Surgical Technique
1227	Scopus	401	Six-year follow-up in skeletal Class III patient aged over 40 receiving orthognathic surgery and autotransplantation: a case report.
1228	Scopus	402	Skeletal and dental variables related to the stability of orthognathic surgery in skeletal class III malocclusion with a surgery-first approach
1229	Scopus	403	Skeletal anteroposterior discrepancy and vertical type effects on lower incisor preoperative decompensation and postoperative compensation in skeletal Class III patients
1230	Scopus	404	Skeletal changes in patients with mandibular prognathism after mandibular set back and bimaxillary surgery – A comparative cephalometric study [Skeletne promene kod bolesnika sa mandibularnim prognatizmom nakon mandibularne i bimaksilarne hirurgije – Komparativna rendgenkraniometrijska studija]
1231	Scopus	405	Skeletal Class III and open bite treated with bilateral sagittal split osteotomy and molar intrusion using titanium screws
1232	Scopus	406	Skeletal class III dentofacial deformity with an open bite treated by orthodontics and orthognathic surgery - a case report [Leczenie ortodontyczno-chirurgiczne wady szkieletowej III klasy z towarzyszącym zgryzem otwartym - opis przypadku]
1233	Scopus	407	Skeletal class III malocclusion treated using a non-surgical approach supplemented with mini-implants: A case report
1234	Scopus	408	Skeletal Class III oligodontia patient treated with titanium screw anchorage and orthognathic surgery
1235	Scopus	409	Skeletal relapse following orthognathic surgery in angle's class-III cases
1236	Scopus	410	Skeletal stability in orthognathic surgery with the surgery first approach: a systematic review
1237	Scopus	411	Skeletal stability of surgery-first bimaxillary orthognathic surgery for skeletal class III malocclusion, using standardized criteria
1238	Scopus	412	Soft and hard tissue changes after orthodontic and orthognathic treatment in patients with skeletal Class III malformation
1239	Scopus	413	Soft tissue change of the midface in skeletal class III orthognathic surgery patients
1240	Scopus	414	Soft tissue profile changes after setback genioplasty in orthognathic surgery patients
1241	Scopus	415	Soft tissue profile changes after vertical ramus osteotomy
1242	Scopus	416	Soft tissue profile changes following orthodontic treatment of Chinese adults with Class III malocclusion.
1243	Scopus	417	Speedy Surgical Orthodontic Treatment With Skeletal Anchorage in Adults-Sagittal Correction and Open Bite Correction
1244	Scopus	418	Spring-bite: a new device for jaw motion rehabilitation. A case report.
1245	Scopus	419	Stability after surgical-orthodontic corrective of skeletal Class III malocclusion. 3. Combined maxillary and mandibular procedures.
1246	Scopus	420	Stability after vertical subconydylar ramus osteotomy for correction of mandibular prognathism
1247	Scopus	421	Stability of mandibular setback surgery with and without presurgical orthodontics
1248	Scopus	422	Stability of pre-orthodontic orthognathic surgery depending on mandibular surgical techniques: SSRO vs IVRO
1249	Scopus	423	Stability of Pre-Orthodontic Orthognathic Surgery Using Intraoral Vertical Ramus Osteotomy Versus Conventional Treatment
1250	Scopus	424	STABLE: An innovative device for three-part maxillary osteotomy [STABLE: Un dispositivo innovativo per i casi di tripartizione del mascellare superiore]
1251	Scopus	425	Strategic camouflage treatment of skeletal Class III malocclusion (mandibular prognathism) using bone-borne rapid maxillary expansion and mandibular anterior subapical osteotomy
1252	Scopus	426	Study of anterior alveolar bone thickness in skeletal class III malocclusion patients with orthognathic surgery
1253	Scopus	427	Submandibular-space abscess from loss of a bonded molar tube during orthognathic surgery
1254	Scopus	428	Successful orthodontic-surgical treatment: Aiming for esthetics and function. Analysis of some clinical cases [Pour réussir les traitements orthodonticochirurgicaux: choisir l'esthétique et la fonction. Analyse de quelques cas cliniques]
1255	Scopus	429	Surgery first in orthognathic surgery: A systematic review of the literature
1256	Scopus	430	Surgery first in orthognathic surgery: What have we learned? A comprehensive workflow based on 45 consecutive cases
1257	Scopus	431	Surgery first using skeletal anchorage with tandem mechanics for mandibular molar distalization
1258	Scopus	432	Surgery first: An alternative approach to ortho-surgical patients
1259	Scopus	433	Surgery versus nonsurgery option for scissors bite treatment
1260	Scopus	434	Surgery-first accelerated orthognathic surgery: Orthodontic guidelines and setup for model surgery
1261	Scopus	435	Surgery-First and Orthodontic-First Approaches Produce Similar Patterns of Condylar Displacement and Remodeling in Patients With Skeletal Class III Malocclusion
1262	Scopus	436	Surgery-first approach in class III open-bite
1263	Scopus	437	Surgery-first approach in correcting skeletal Class III malocclusion with mandibular asymmetry
1264	Scopus	438	Surgery-first approach in orthognathic surgery: Psychological and biological aspects – A prospective cohort study
1265	Scopus	439	Surgery-first approach in skeletal class III malocclusion treated with 2-jaw surgery: Evaluation of surgical movement and postoperative orthodontic treatment
1266	Scopus	440	Surgery-first approach with 3D customized passive self-ligating brackets and 3D surgical planning: Case report
1267	Scopus	441	Surgery-first orthognathic approach vs traditional orthognathic approach: Oral health-related quality of life assessed with 2 questionnaires
1268	Scopus	442	Surgery-first: A new approach to orthognathic surgery
1269	Scopus	443	Surgical and orthodontic treatment of skeletal Class III featuring severe transversal and sagittal discrepancy [Traitement chirurgical et orthodontique de Classes III squelettiques avec dysharmonies transversale et sagittale sévères]
1270	Scopus	444	Surgical approach and orthodontic treatment of mandibular condylar osteochondroma
1271	Scopus	445	Surgical Correction of Maxillofacial Skeletal Deformities
1272	Scopus	446	Surgical Orthodontic Treatment Involving Mandibular Premolar Extraction in Patient with Mandibular Retrusion Associated with Temporomandibular Joint Osteoarthritis
1273	Scopus	447	Surgical orthodontic treatment of skeletal Class III malocclusion with anterior disc displacement without reduction (ADNR): a case report.
1274	Scopus	448	Surgical treatment of Class III dento-facial malocclusions [Il trattamento chirurgico delle III Classi]
1275	Scopus	449	Surgical treatment of dental and skeletal class III malocclusion
1276	Scopus	450	Surgical treatment of mandibular prognathism in collaboration with orthodontic treatment in Korea
1277	Scopus	451	Surgically assisted maxillary expansion; about a clinical case
1278	Scopus	452	Surgically assisted maxillary expansion; about a clinical case [L’expansion rapide assistée chirurgicalement; à propos d’un cas clinique]
1279	Scopus	453	Surgical-orthodontic approach to skeletal Class III malocclusion: Analysis of 45 cases with evaluation of curved oblique osteotomy and sliding osteotomy
1280	Scopus	454	Surgical-orthodontic correction of a skeletal Class III malocclusion with severe maxillary constriction.
1281	Scopus	455	Surgical-orthodontic management of an adult skeletal Class III malocclusion with canine substitution
1282	Scopus	456	Surgical-orthodontic treatment of Class III malocclusion with agenesis of lateral incisor and unerupted canine
1283	Scopus	457	Surgical-orthodontic treatment of patients suffering from severe periodontal disorders-A clinical case study [Traitement orthodonticochirurgical des patients atteints de trouble parodontal sévére - À propos d'un cas clinique]
1284	Scopus	458	Systematic review of the surgery-first approach in orthognathic surgery
1285	Scopus	459	Temporomandibular disorders after orthognathic surgery in patients with mandibular prognathism with depression as a risk factor
1286	Scopus	460	The "surgery first" approach with passive self-ligating brackets for expedited treatment of skeletal Class III malocclusion
1287	Scopus	461	The application of skeletal anchorage in the correction of anterior open bite and skeletal Class III malocclusion: a paradigm shift
1288	Scopus	462	The bony deficit in cleft lip and palate: review of procedures. Experience with the tibial periosteal graft [Le déficit osseux des fentes labio-maxillo-palatines: revue des procédés. Experience de la greffe périostée tibiale.]
1289	Scopus	463	The changes of oral health-related quality of life and satisfaction after surgery-first orthognathic approach: A longitudinal prospective study
1290	Scopus	464	The clinical outcome of skeletal anchorage in interceptive treatment (in growing patients) for class III malocclusion
1291	Scopus	465	The correction of maxillary deficiency with internal distraction devices: A multidisciplinary approach
1292	Scopus	466	The distraction osteogenesis in midfacial hypoplasia
1293	Scopus	467	The early management of Class III malocclusions using protraction headgear.
1294	Scopus	468	The effect of extraction and non-extraction decompensation to bimaxillary orthognathic surgery in skeletal class III malocclusion
1295	Scopus	469	The effects of orthognathic surgery on pharyngeal airway dimensions and quality of sleep
1296	Scopus	470	The effects of surgical-orthodontic correction of skeletal class III malocclusion on mandibular movement
1297	Scopus	471	The final orthodontic treatment outcome evaluation in patients with cleft lip and palate at Khon Kaen University Cleft Lip and Palate Center: a pilot study.
1298	Scopus	472	The importance of interdisciplinary approach for managing cleft lip and palate: A case report
1299	Scopus	473	The long and winding road part 2. The CLP patient's journey, 0-21 years
1300	Scopus	474	The long-term stability of dentition in skeletal class III malocclusion following orthodontic-orthognathic surgery.
1301	Scopus	475	The maxillary protraction treatment: description of a laser Er:Yag-assisted surgical technique. Case report.
1302	Scopus	476	The reliability of a surgery-first orthognathic approach without presurgical orthodontic treatment for skeletal class III dentofacial deformity
1303	Scopus	477	The role of cone beam computed tomography in the management of unfavourable fractures following sagittal split mandibular osteotomy
1304	Scopus	478	The role of the occlusal "simulator" in orthodontic treatment prior to surgical osteotomy
1305	Scopus	479	The smile: a challenge in the treatment of class III [Le sourire : un enjeu dans la décision thérapeutique des classes III]
1306	Scopus	480	The spectrum of Apert syndrome: Phenotype, particularities in orthodontic treatment, and characteristics of orthognathic surgery
1307	Scopus	481	The stability of mandibular prognathism corrected by bilateral sagittal split osteotomies: A comparison of bi-cortical osteosynthesis and mono-cortical osteosynthesis
1308	Scopus	482	The stability of soft tissue changes in patients with skeletal Angle Class III malocclusion after orthodontic-orthognathic treatments
1309	Scopus	483	The surgery-first approach in orthognathic surgery: A retrospective study of 50 cases
1310	Scopus	484	The upper airway dimensions in different sagittal craniofacial patterns: a systematic review
1311	Scopus	485	The use of invisalign® system in the management of the orthodontic treatment before and after Class III surgical approach
1312	Scopus	486	The use of MRI diagnostics in orthognathic surgery: Prevalence of TMJ pathologies in angle class I, II, III patients [Verwendung von MRT-diagnostik in der dysgnathiechirurgie: Prävalenz der kiefergelenkpathologie bei angle-klasse-I-, -II- und -III-patienten]
1313	Scopus	487	The William Houston medal of the Royal College of Surgeons of Edinburgh 2005
1314	Scopus	488	Therapeutic protocol for orthosurgical management of class III malocclusion in patients with cleidocranial dysostosis
1315	Scopus	489	Three Dimensional approach for realistic simulation of facial soft tissue response: A pilot study
1316	Scopus	490	Three-dimensional analysis of pharyngeal airway volume in adults with anterior position of the mandible
1317	Scopus	491	Three-dimensional assessment of the facial soft tissue changes that occur postoperatively in orthognathic patients.
1318	Scopus	492	Three-dimensional cone-beam computed tomography-based virtual treatment planning and fabrication of a surgical splint for asymmetric patients: Surgery first approach
1319	Scopus	493	Three-dimensional evaluation of musculoskeletal in Class II and Class III patients.
1320	Scopus	494	Three-dimensional evaluation of skeletal and dental changes in patients with skeletal class III malocclusion and facial asymmetry after surgical-orthodontic treatment
1321	Scopus	495	Three-dimensional investigation of facial surface asymmetries in skeletal malocclusion patients before and after orthodontic treatment combined with orthognathic surgery [Dreidimensionale Untersuchung von Gesichtsoberflächenasymmetrien bei Dysgnathiepatienten vor und nach kombinierter kieferorthopädisch- kieferchirurgischer Therapie]
1322	Scopus	496	Three-dimensional regional displacement after surgical-orthodontic correction of Class III malocclusion
1323	Scopus	497	Three-dimensional treatment planning for maxillary and mandibular segmental surgery for an adult Class III: Where old meets new
1324	Scopus	498	Three-Dimensional Virtual Treatment Planning: Presurgical Evaluation
1325	Scopus	499	Timing of Class III treatment with unfavorable growth pattern
1326	Scopus	500	Titanium screw anchorage for correction of canted occlusal plane in patients with facial asymmetry
1327	Scopus	501	Transmaxillary osteogenic distraction with intraoral tooth-borne distractors
1328	Scopus	502	Treacher Collins syndrome: A case study
1329	Scopus	503	Treatment and retreatment of a patient with a severe anterior open bite
1330	Scopus	504	Treatment decision in adult patients with Class III malocclusion: Orthodontic therapy or orthognathic surgery?
1331	Scopus	505	Treatment decision in adult patients with Class III malocclusion: Orthodontic therapy or orthognathic surgery? Commentary
1332	Scopus	506	Treatment decision in adult patients with class III malocclusion: surgery versus orthodontics
1333	Scopus	507	Treatment duration and factors associated with the surgery-first approach: a two-center study
1334	Scopus	508	Treatment efficiency and stability of skeletal Class III malocclusion with a surgery-first approach
1335	Scopus	509	Treatment of a Class III anterior open bite malocclusion: a combined orthodontic and orthognathic surgical approach.
1336	Scopus	510	Treatment of a patient with metal hypersensitivity after orthognathic surgery
1337	Scopus	511	Treatment of a severe Class III skeletal discrepancy at an appropriate age.
1338	Scopus	512	Treatment of adult Class III malocclusions with orthodontic therapy or orthognathic surgery: Receiver operating characteristic analysis
1339	Scopus	513	Treatment of Class III Malocclusion: Atypical Extraction Protocol
1340	Scopus	514	Treatment of Class III malocclusions [Traitements des classes III.]
1341	Scopus	515	Treatment of class III malocclusions in adults using the Incognito® lingual technique [Traitement des malocclusions de classe III chez l'adulte en technique linguale Incognito®]
1342	Scopus	516	Treatment of mandibular prognathism
1343	Scopus	517	Treatment of severe skeletal open bite deformity in patients with Möbius syndrome: A report of 3 cases
1344	Scopus	518	Treatment of skeletal class III malocclusions: Orthognathic surgery or orthodontic camouflage? How to decide [Traitement des malocclusions de classe III squelettique : chirurgie orthognathique ou camouflage orthodontique ; les facteurs decisionnels]
1345	Scopus	519	Treatment Options for Class III Malocclusion in Growing Patients with Emphasis on Maxillary Protraction
1346	Scopus	520	Treatment outcome based on GOSLON score of multiple factors in unilateral cleft lip and palate children of four different ethnic
1347	Scopus	521	Treatment planning in Class III malocclusion.
1348	Scopus	522	Treatment time and occlusal outcome of orthognathic therapy in the east of england region
1349	Scopus	523	Trends in surgical treatment of Class III skeletal relationships.
1350	Scopus	524	Tridimensional evaluation of maxillary and mandibular movements in orthognathic surgery
1351	Scopus	525	Two-component mini-implant as an efficient tool for orthognathic patients
1352	Scopus	526	Two-stage orthognathic treatment of severe class III malocclusion: Report of a case
1353	Scopus	527	Two-year follow-up of changes in bite force and occlusal contact area after intraoral vertical ramus osteotomy with and without le Fort i osteotomy
1354	Scopus	528	Unfavorable outcomes in orthognathic surgery [Chirurgie orthognathique : les cas défavorables∗]
1355	Scopus	529	Update on orthognathic surgery.
1356	Scopus	530	Use of intermaxillary forces in early treatment of maxillary deficient Class III patients: Results of a case series
1357	Scopus	531	Use of mini-implants in orthognathic surgery
1358	Scopus	532	Use of mini-implants to avoid maxillary surgery for class III mandibular prognathic patient: A long-term post-retention case
1359	Scopus	533	Use of miniscrews for intermaxillary fixation of lingual-orthodontic surgical patients.
1360	Scopus	534	Use of rhythmic wire system with miniscrews to correct occlusal-plane canting
1361	Scopus	535	Use of spherical coordinates to evaluate three-dimensional facial changes after orthognathic surgery
1362	Scopus	536	Utilizing a restorative approach to correct an adult skeletal class III malocclusion
1363	Scopus	537	Verification of the reliability of the three-dimensional virtual presurgical orthodontic diagnostic protocol
1364	Scopus	538	Vertical control in the Class III compensatory treatment
1365	Scopus	539	Virtual surgical planning: Balancing esthetics, practicality, and anticipated stability in a complex Class III patient
1366	Scopus	540	Voicing concern: an unusual sequalae of orthognathic surgery.
1367	Scopus	541	What information should we give to our orthognathic patients?
1368	Scopus	542	Which factors influence willingness-to-pay for orthognathic treatment?
1369	Scopus	543	Who seeks surgical-orthodontic treatment: a current review.
1370	Scopus	544	Who seeks surgical-orthodontic treatment?
1371	Science Direct	1	3D Model for computer-simulated orthognathic surgery with data on teeth, jaw and face
1372	Science Direct	2	A case of bimaxillary protrusion treated with two-jaw surgery and genioplasty
1373	Science Direct	3	A case of disseminated intravascular coagulation after two-jaw surgery
1374	Science Direct	4	A case of extreme skeletal class III Malocclusion beyond the envelope of discrepancy, managed effectively by a modified ortho-surgical protocol
1375	Science Direct	5	A case of orthognathic surgery performed against jaw deformity complicated with large static bone cavity
1376	Science Direct	6	A case of two-jaw surgery under high-dose gamma-globulin therapy for a patient with ITP
1377	Science Direct	7	A CBCT Assessment of Labial Bone Loss and Mandibular Incisor Movement After Treatment with Carriere Motion Appliance Followed by Invisalign or Fixed Appliances
1378	Science Direct	8	A clinical pilot study for evaluation of bone-microstructures for reconstruction and implant surgery of the jaw
1379	Science Direct	9	A Combined Orthodontic and Surgical Approach in Osteogenesis Imperfecta and Severe Class III Malocclusion: Case Report
1380	Science Direct	10	A comparative study on the postsurgical changes between one-jaw surgery and two-jaw surgery in skeletal class III patients
1381	Science Direct	11	A Comparison of Long-Term Stability and Satisfaction in Moderate Skeletal Class III Patients Treated with Orthodontic Camouflage versus Orthognathic Surgery
1382	Science Direct	12	A long-term follow-up case of skeletal Class Ⅱ malocclusion treated by orthognathic surgery
1383	Science Direct	13	A Machine Learning Approach to Determine Prognosis of Class III Malocclusion Patients
1384	Science Direct	14	A machine learning approach to determine the prognosis of patients with Class III malocclusion
1385	Science Direct	15	A method to accurately predict the position of the maxillary incisor in two-jaw surgery
1386	Science Direct	16	A Modified Cosmetic Genioplasty Can Affect Airway Space Positively in Skeletal Class II Patients: Studying Alterations of Hyoid Bone Position and Posterior Airway Space
1387	Science Direct	17	A more accurate soft-tissue prediction model for Class III 2-jaw surgeries
1388	Science Direct	18	A new classification of mandibular asymmetry and evaluation of surgical-orthodontic treatment outcomes in Class III malocclusion
1389	Science Direct	19	A Perspective On Finishing In Class Ii Molar Relationship
1390	Science Direct	20	A preliminary study of maximum voluntary bite force and jaw muscle efficiency in pre-orthognathic surgery patients
1391	Science Direct	21	A retrospective analysis of complications associated with tooth-borne anterior maxillary distraction for managing cleft maxillary hypoplasia: A 12-year experience
1392	Science Direct	22	A Review on ASSESSMENT AND TREATMENT STRATEGIES FOR CLASS III MALOCCLUSION
1393	Science Direct	23	A simple method for absolute bodily retraction and intrusion of incisors using miniscrew-supported accentuated curve of Spee archwire.
1394	Science Direct	24	A skeletal Class III facial asymmetry case with a canted occlusal plane treated by LeFort I with unilateral horseshoe osteotomy
1395	Science Direct	25	A Surgeon-Friendly BSSO by the Novel Modification of Low Z Plasty: Approach Focus and Case Report: A Case Report
1396	Science Direct	26	A system for three-dimensional positioning of the jaws during two-jaw surgery:
1397	Science Direct	27	A systematic nurse-led approach to withdrawal risk screening, prevention and treatment among inpatients with an alcohol use disorder in an ear, nose, throat and jaw
1398	Science Direct	28	A systematic review of soft-to-hard tissue ratios in orthognathic surgery. Part III: Double jaw surgery procedures
1399	Science Direct	29	Accuracy of maxillary repositioning in two-jaw surgery with conventional articulator model surgery versus virtual model surgery
1400	Science Direct	30	Accuracy of three-dimensional planning in maxillary repositioning in double-jaw orthognathic surgery: how far along are we? a retrospective analysis of 100 patients
1401	Science Direct	31	Accuracy of virtual surgical planning in two-jaw orthognathic surgery: comparison of planned and actual results
1402	Science Direct	32	Adjunctive application of antimicrobial photodynamic therapy in the prevention of medication-related osteonecrosis of the jaw following dentoalveolar surgery: A cas
1403	Science Direct	33	Advantages of Miniscrew Usage for Pre‐and Post‐operative Orthodontics in Skeletal Class III Malocclusion Patients
1404	Science Direct	34	Aesthetic perspectives in jaw surgery
1405	Science Direct	35	Aesthetic Perspectives in Jaw Surgery
1406	Science Direct	36	Aesthetic perspectives in jaw surgery: Rosen HM. New York, NY, Springer, 1999, 279 pages, 573 illustrations, $175.00
1407	Science Direct	37	Aesthetic Surgical Procedures-Is It A Matter of Age?
1408	Science Direct	38	Airway Management of a Patient with an Acute Floor of the Mouth Hematoma after Dental Implant Surgery in the Lower Jaw
1409	Science Direct	39	Algorithm for planning a double-jaw orthognathic surgery using a computer-aided surgical simulation (CASS) protocol. Part 1: planning sequence
1410	Science Direct	40	Algorithm for planning a double-jaw orthognathic surgery using a computer-aided surgical simulation (CASS) protocol. Part 2: three-dimensional cephalometry
1411	Science Direct	41	American Academy of Periodontology best evidence consensus statement on modifying periodontal phenotype in preparation for orthodontic and restorative treatment
1412	Science Direct	42	An American Board of Orthodontics case report: The nonsurgical orthodontic correction of a Class III malocclusion
1413	Science Direct	43	An American Board of Orthodontics case report: The nonsurgical orthodontic correction of a Class III malocclusion
1414	Science Direct	44	Analysis of 3D Soft Tissue Changes After 1- and 2-Jaw Orthognathic Surgery in Mandibular Prognathism Patients
1415	Science Direct	45	Analysis of facial features and prediction of lip position in skeletal class III malocclusion adult patients undergoing surgical-orthodontic treatment
1416	Science Direct	46	Anterior open bite correction with 2-jaw orthognathic surgery
1417	Science Direct	47	Anteroposterior skeletofacial classification and its relationship to maxillary second molar buccopalatal angulation
1418	Science Direct	48	Architectural changes in alveolar bone for dental decompensation before surgery in Class III patients with differing facial divergence: a CBCT study
1419	Science Direct	49	Assessment of Treatment Outcomes Using Centrographic Analysis of Skeletal Class II Malocclusion
1420	Science Direct	50	Automatic repositioning of jaw segments for three-dimensional virtual treatment planning of orthognathic surgery
1421	Science Direct	51	Best Paper Award Complications in orthognathic surgery: A comprehensive review
1422	Science Direct	52	Biomechanical considerations for total distalization of the mandibular dentition in the treatment of Class III malocclusion
1423	Science Direct	53	Bisphosphonate—associated osteo necrosis of the jaw. experience and treatment in the department of dentistry oral and maxillofacial surgery. German hospital—buenos
1424	Science Direct	54	Bisphosphonate-related jaw necrosis – Severe complication in Maxillofacial surgery
1425	Science Direct	55	Bisphosphonates Are Associated With Increased Risk for Jaw Surgery in Medical Claims Data: Is it Osteonecrosis?
1426	Science Direct	56	Camouflage Orthodontic Treatment for Adultpatient with Skeletal Class III Malocclusion and Bilateral Posterior Cross-Bite
1427	Science Direct	57	Camouflage Orthodontic Treatment on Skeletal Class II Malocclusion with Idiopathic Condylar Resorption
1428	Science Direct	58	Camouflage Treatment for Skeletal Maxillary Protrusion and Lateral Deviation with Classic-Type Ehlers-Danlos Syndrome
1429	Science Direct	59	Camouflage treatment of skeletal Class III malocclusion with conventional orthodontic therapy
1430	Science Direct	60	Can Orthodontic Treatment Be Stable 20 Years after the End of the Treatment Scheme? Treatment of a Class 2, Division 1 Malocclusion with Severe Skeletal Discrepancy and Its 20-Year Follow-Up
1431	Science Direct	61	CBCT: The Third Eye in Orthodontics
1432	Science Direct	62	Cephalometric and occlusal changes of Class III malocclusion treated with or without extractions
1433	Science Direct	63	Cephalometric data differences in Angle III patients selected for camouflage treatment and orthognathic surgery: a systematic review
1434	Science Direct	64	Cervical Support Collar: A Substitute to the Jaw Thrust/Chin Lift Methods of Airway Management During Oral Maxillofacial Surgeries
1435	Science Direct	65	Change in maxillary incisor inclination during surgical-orthodontic treatment of skeletal Class III malocclusion: Comparison of extraction and nonextraction of the
1436	Science Direct	66	Change of lip-line cant after 1-jaw orthognathic surgery in patients with mandibular asymmetry
1437	Science Direct	67	Changes in anteroposterior position and inclination of the maxillary incisors after surgical-orthodontic treatment of skeletal class III malocclusions
1438	Science Direct	68	Changes in lower incisor inclination following the treatment of Class II malocclusions with the Twin-Block and Button-and-Bead appliances: a single centre randomised controlled trial
1439	Science Direct	69	Changes in maximum lip closing force following orthognathic surgery in patients with jaw deformities
1440	Science Direct	70	Changes in the pharyngeal airway space and hyoid bone position after mandibular setback surgery for skeletal Class III jaw deformity in Japanese women
1441	Science Direct	71	Changes in the upper airway after orthognathic jaw surgery and maxillar mandibular as the origin of sleep related respiratory disorders
1442	Science Direct	72	Changes in upper airway orthognathic surgery after mandibular and jaw from respiratory disorders sleep-related
1443	Science Direct	73	Changes in weight and body composition after orthognathic surgery and jaw fractures: a comparison of miniplates and intermaxillary fixation
1444	Science Direct	74	Choice of Appliance System in Adult Patients with Different Types of Malocclusion
1445	Science Direct	75	Class II Division 1 malocclusion treatment using TADs: Case report
1446	Science Direct	76	Class III Malocclusion Treatment Strategies: Case Report
1447	Science Direct	77	Class III malocclusion with complex problems of lateral open bite and severe crowding successfully treated with miniscrew anchorage and lingual orthodontic brackets
1448	Science Direct	78	Class III malocclusion: a challenging treatment using miniscrews for extra anchorage
1449	Science Direct	79	Cleft Orthodontic Care 27
1450	Science Direct	80	Clinical comparison of ultrasonic surgery and conventional surgical techniques for enucleating jaw cysts
1451	Science Direct	81	Clinical follow-up of corticotomy-accelerated Invisalign orthodontic treatment with Dental Monitoring
1452	Science Direct	82	Clinical statistics of autologous blood transfusion for patients with jaw deformity treated by orthognathic surgery in the past five years
1453	Science Direct	83	Combined Hemimandibular Hyperplasia and Elongation: the Orthodontic-Surgical Management
1454	Science Direct	84	Combined Orthodontic and Surgical Management for Treatment of Severe Class III Malocclusion with Anterior and Posterior Crossbites
1455	Science Direct	85	Combined prosthodontic and orthodontic treatment of a patient with a Class III skeletal malocclusion: a clinical report
1456	Science Direct	86	Comment on “Resolution without surgery of an advanced stage of medication-related osteonecrosis of the jaw (MRONJ) in a patient who could not suspend her treatment
1457	Science Direct	87	Comparative stability and outcomes of two surgical approaches for correction of class III asymmetry with lip or occlusal cant
1458	Science Direct	88	Comparative study of 2 software programs for predicting profile changes in Class III patients having double-jaw orthognathic surgery
1459	Science Direct	89	Comparing Stability of Mandibular Setback Versus 2-Jaw Surgery in Class III Patients With Minimal Presurgical Orthodontics
1460	Science Direct	90	Comparing the Efficacy and Surgical Outcomes of Harmonic® Scalpel vs LigaSure™ Small Jaw in Thyroid and Parathyroid Surgery
1461	Science Direct	91	Comparison of 3-dimensional postoperative dental movement in Class III surgical correction with and without presurgical orthodontic treatment
1462	Science Direct	92	Comparison of auto-fluorescence and tetracycline fluorescence for guided bone surgery of medication-related osteonecrosis of the jaw: a randomized controlled feasib
1463	Science Direct	93	Comparison of condylar displacement between single-jaw and double-jaw surgery-first orthognathic surgery in mandibular prognathism
1464	Science Direct	94	Comparison of incisor inclination in patients with Class III malocclusion treated with orthognathic surgery or orthodontic camouflage
1465	Science Direct	95	Comparison of Pre-operative and Postoperative Skeletal and Dental Movements in Class III Patients Treated with Conventional and Surgery-first Techniques
1466	Science Direct	96	Comparison of profile attractiveness between class III orthodontic camouflage and predictive tracing of Orthognathic surgery
1467	Science Direct	97	Complications in orthognathic surgery: A comprehensive review
1468	Science Direct	98	Complications or rather side effects? Quantification of patient satisfaction and complications after orthognathic surgery—a retrospective, cross-sectional long-term analysis
1469	Science Direct	99	Comprehensive analysis of soft tissue changes in response to orthognathic surgery: mandibular versus bimaxillary advancement
1470	Science Direct	100	Comprehensive assessment of tranexamic acid during orthognathic surgery: A systematic review and meta-analysis of randomized, controlled trials
1471	Science Direct	101	Comprehensive management of severe skeletal Class III malocclusion through a combined surgical and orthodontic approach
1472	Science Direct	102	Comprehensive Post Orthognathic Surgery Orthodontics: Complications, Misconceptions, and Management
1473	Science Direct	103	Comprehensive treatment approach for bilateral cleft lip and palate in an adult with premaxillary osteotomy, tooth autotransplantation, and 2-jaw surgery
1474	Science Direct	104	Comprehensive treatment approach for condylar hyperplasia and mandibular crowding with custom lingual braces and 2-jaw surgery
1475	Science Direct	105	Computer planned jaw surgery in osas patients: evaluation of the accuracy of virtual surgical planning
1476	Science Direct	106	Computer-aided surgery technique in jaw reconstruction with vascularised fibula flap
1477	Science Direct	107	Computer-Assisted Surgery in the Edentulous Jaw Based on 3 Fixed Intraoral Reference Points
1478	Science Direct	108	Computerized Navigation for Surgery of the Lower Jaw: Comparison of 2 Navigation Systems
1479	Science Direct	109	Cone-beam computerized tomography evaluation of condylar changes and stability following two-jaw surgery: Le Fort I osteotomy and mandibular setback surgery with ri
1480	Science Direct	110	Considerations for vertical control with microimplants in a idiopathic condylar resorption patient: A case report
1481	Science Direct	111	Continuous Noninvasive Hemoglobin Measurement Is Useful in Patients Undergoing Double-Jaw Surgery
1482	Science Direct	112	Conventional surgical-orthodontic approach with double-jaw surgery for a patient with a skeletal Class III malocclusion: Stability of results 10 years posttreatment
1483	Science Direct	113	Correction of facial asymmetry and maxillary canting with corticotomy and 1-jaw orthognathic surgery
1484	Science Direct	114	Correlation of maxillo-mandibular skeletal changes and change of lip canting in two jaw orthognathic surgery for correction of facial asymmetry
1485	Science Direct	115	Corrigendum to “Automatic repositioning of jaw segments for three-dimensional virtual treatment planning of orthognathic surgery” [Journal of Cranio-Maxillofacial S
1486	Science Direct	116	Craniofacial morphology in orthodontically treated patients of Class III malocclusion with stable and unstable treatment outcomes
1487	Science Direct	117	Current status of clinical orthodontics in European and American countries
1488	Science Direct	118	Day case surgery for single jaw orthognathic procedures: a survey of united kingdom-based practice
1489	Science Direct	119	Definitive Surgical-Orthodontic Treatment to Correct the Problems Subsequent to Early Skeletal Class III Camouflage
1490	Science Direct	120	DENTAL SURGERY AND INJURIES OF THE JAW
1491	Science Direct	121	Differences in three-dimensional soft tissue changes after upper, lower, or both jaw orthognathic surgery in skeletal class III patients
1492	Science Direct	122	Differences of condylar changes after orthognathic surgery among Class II and Class III patients
1493	Science Direct	123	Differential diagnosis and treatment planning of the surgical orthodontic Class III malocclusion
1494	Science Direct	124	Do Patients Treated With Bimaxillary Surgery Have More Stable Condylar Positions Than Those Who Have Undergone Single-Jaw Surgery?
1495	Science Direct	125	Do the stages of orthodontic-surgical treatment affect patients' quality of life and self-esteem?
1496	Science Direct	126	Does age influence self-perception of the soft-tissue profile in children?
1497	Science Direct	127	Double-layer closure techniques after bone surgery of medication-related osteonecrosis of the jaw – A single center cohort study
1498	Science Direct	128	Dysfunction of Auditory Tube After Lower Jaw Surgery
1499	Science Direct	129	Early orthodontic intervention followed by fixed appliance therapy in a patient with a severe Class III malocclusion and cleft lip and palate
1500	Science Direct	130	Early orthodontic treatment for Class III malocclusion: A systematic review and meta-analysis
1501	Science Direct	131	Early orthodontic treatment produces short-term dental and skeletal changes in patients with Class III malocclusions
1502	Science Direct	132	Edentulous Jaw Restoration With Guided Surgery and Immediate Loading. Retrospective Analysis of 23 Consecutively Treated Cases
1503	Science Direct	133	Editor's Comment and Q&A: Changes in pharyngeal airway space and hyoid bone position after mandibular setback surgery for skeletal Class III jaw deformity in Japane
1504	Science Direct	134	Editor's Comment and Q&A: Comparative study of 2 software programs for predicting profile changes in Class III patients having double-jaw orthognathic surgery
1505	Science Direct	135	Editor's Summary, Q & A, Reviewer's Critique: Comparison of incisor inclination in patients with Class III malocclusion treated with orthognathic surgery or orthodo
1506	Science Direct	136	Effect of Class II camouflage treatment on anterior arch length ratio and canine relationship
1507	Science Direct	137	Effect of class II extractions and functional appliance treatment on smile esthetics
1508	Science Direct	138	Effect of class II extractions and functional appliance treatment on smile esthetics Wpływ ekstrakcji i leczenia czynnościowego wad zgryzu klasy II na estetykę uśmiechu
1509	Science Direct	139	Effect of occlusal plane correction on lip cant in two-jaw orthognathic surgery – A three-dimensional analysis
1510	Science Direct	140	Effect of remifentanil on the hemodynamic responses and recovery profile of patients undergoing single jaw orthognathic surgery
1511	Science Direct	141	Effectiveness of Tongue Crib Combination Treating Severe Skeletal Angle Class III Malocclusion in Mixed Dentition
1512	Science Direct	142	Effects of a Single-Dose of Pre-Emptive Pregabalin on Postoperative Pain and Opioid Consumption After Double-Jaw Surgery: A Randomized Controlled Trial
1513	Science Direct	143	Effects of different surgical techniques and displacement distances on the soft tissue profile via orthodontic-orthognathic treatment of class II and class III malocclusions
1514	Science Direct	144	Effects Of Facial Skeletal Asymmetry Correction By Orthognathic Surgery On Body Posture–A Study Report
1515	Science Direct	145	Effects of orthognathic surgery for class III malocclusion on signs and symptoms of temporomandibular disorders and on pressure pain thresholds of the jaw muscles
1516	Science Direct	146	Effects of orthognathic surgery on psychological status of patients with jaw deformities
1517	Science Direct	147	Effects of Presurgical Mandibular Incisor Decompensation on Long-Term Outcomes of Class III Surgical Orthodontic Treatment
1518	Science Direct	148	Efficacy and surgical outcomes of LigaSure Small Jaw versus Harmonic Focus scalpel in thyroid and parathyroid surgery
1519	Science Direct	149	En Masse Distalization As A Treatment Option In Correction Of Skeletal Class Ii Malocclusion.
1520	Science Direct	150	Esthetic Options with Two Jaw Surgery
1521	Science Direct	151	ETHER ANÆSTHESIA FOR FACE AND JAW SURGERY
1522	Science Direct	152	Evaluate the outcomes of bimaxillary surgery with orthodontic treatment in patients with malocclusion class Iii: A systematic review and meta-analysis
1523	Science Direct	153	Evaluating Oropharyngeal Airway Volume in Patients with Class II Dental Relationships with Extractions vs Non-Extraction Orthodontic Treatment
1524	Science Direct	154	Evaluation of Maxillary and Mandibular Growth Pattern Based on Cervical Vertebral Maturation in Japanese
1525	Science Direct	155	Evaluation of Minimal Versus Conventional Presurgical Orthodontics in Skeletal Class III Patients Treated With Two-Jaw Surgery
1526	Science Direct	156	Evaluation of the Nasolabial Angle in Orthodontic Diagnosis: A Systematic Review
1527	Science Direct	157	Evaluation of virtual surgical plan applicability in 3D simulation-guided two-jaw surgery
1528	Science Direct	158	Factors related to skeletal relapse in the two-jaw surgery treatment of mandibular prognathism
1529	Science Direct	159	Failure of surgery and isotretinoin to relieve jaw immobilization in fibrodysplasia ossificans progressiva: Report of two cases
1530	Science Direct	160	Failures in Jaw Reconstructive Surgery with Autogenous Onlay Bone Grafts for Pre-implant Purposes: Incidence, Prevention and Management of Complications
1531	Science Direct	161	Fixed Orthodontic Treatment of a Patient With Skeletal Class II Malocclusion with Infrazygomatic Anchorage and En-Masse Retraction
1532	Science Direct	162	Fluorescence-guided surgery for the treatment of medication-related osteonecrosis of the jaw: A prospective cohort study
1533	Science Direct	163	Fortschritte der Kiefer- und Gesichts-chirurgie (new developments in jaw and face surgery) The therapy of late results after trauma in the jaw and facial
1534	Science Direct	164	Fractures of the jaws and other facial bones:
1535	Science Direct	165	Frontal soft tissue analysis using a 3 dimensional camera following two-jaw rotational orthognathic surgery in skeletal class III patients
1536	Science Direct	166	Fronto-orbital advancement, Le Fort III distraction osteogenesis, and bimaxillary orthognathic jaw surgery with and without osteochondral graft treatment approaches
1537	Science Direct	167	Functional Management of Rare Condition of Congenital Muscular Torticollis Precipitated Malocclusion
1538	Science Direct	168	General Anesthesia in Orthognathic Surgeries: Does It Affect Horizontal Jaw Relations?
1539	Science Direct	169	Hemimandibular hyperplasia treatment with condylectomy and orthodontic camouflage treatment using miniplate
1540	Science Direct	170	Identification of Orthodontic Extraction Predictors in End-On Class II Malocclusion
1541	Science Direct	171	Idiopathic condylar resorption in orthodontics
1542	Science Direct	172	IGF‐1 TMJ injections enhance mandibular growth and bone quality in juvenile rats
1543	Science Direct	173	Impact of different sedation protocols and perioperative procedures on patients admitted to the intensive care unit after maxillofacial tumor surgery of the lower j
1544	Science Direct	174	Impact of functional orthodontic treatment on facial attractiveness of children with Class II division 1 malocclusion
1545	Science Direct	175	Impact of Obstructive Sleep Apnea on Orthognathic Surgery Perioperative Outcomes
1546	Science Direct	176	Impact of orthognathic surgery on oral health-related quality of life in patients with jaw deformities
1547	Science Direct	177	Indications for orthodontic treatment of class III malocclusion: B. ThilanderFortschr. Kieferorthop.40: 265–274, 1979
1548	Science Direct	178	Insights to extraradicular bone screw applications for challenging malocclusions
1549	Science Direct	179	Interdisciplinary full digital restorative treatment of a young patient with severe open bite and amelogenesis imperfecta: a case report
1550	Science Direct	180	Interdisiplinary collaboration of orthodontics and oral and maxillofacial surgery for the correction of severe class III skeletal pattern in an adult male with an hapsburg jaw-A case report on surgical orthodontics
1551	Science Direct	181	Intermaxillary elastics on skeletal anchorage and MARPE to treat a class III maxillary retrognathic open bite adolescent: A case report
1552	Science Direct	182	Intraoperative navigation for single-splint two-jaw orthognathic surgery: From model to actual surgery
1553	Science Direct	183	Investigation into the prediction accuracy of photocephalometry for skeletal Class III adult female patients treated with two-jaw surgery
1554	Science Direct	184	Is Counterclockwise Rotation With Double Jaw Orthognathic Surgery Stable in the Long-Term in Hyperdivergent Class III Patients?
1555	Science Direct	185	Is radical surgery a primary treatment modality in the management of large cystic lesions of the jaw?
1556	Science Direct	186	Is Virtual Surgical Planning in Orthognathic Surgery Faster Than Conventional Planning? A Time and Workflow Analysis of an Office-Based Workflow for Single- and Dou
1557	Science Direct	187	Jaw surgery for correction of dentofacial anomalies caused by JIA
1558	Science Direct	188	Jaw-stretch reflex is weaker in patients after orthognathic surgery
1559	Science Direct	189	Limits and Possibilities of Orthodontic Treatment of Patients with Skeletal Forms of Sagittal Anomalies
1560	Science Direct	190	Lip Morphology in Patients With Facial Asymmetry Can Be Corrected by 2-Jaw Surgery
1561	Science Direct	191	Long-term dental stability after orthognathic surgery: a systematic review
1562	Science Direct	192	Long-term patient satisfaction and the sense of coherence–a longitudinal study 10–15 years after orthognathic surgery
1563	Science Direct	193	Long-term skeletal and profile stability after surgical-orthodontic treatment of Class II and Class III malocclusion
1564	Science Direct	194	Long-term stability of mandibular advancement surgery: Thomas J. Laney, DDS, MD, (West, R.A.) Northwest Center for Corrective Jaw Surgery, 550 16th Ave., Suite 303,
1565	Science Direct	195	Lower incisor changes following non-extraction orthodontic decompensation in Class III surgical cases
1566	Science Direct	196	Lower incisor dentoalveolar compensation and symphysis dimensions among Class I and III malocclusion patients wi...
1567	Science Direct	197	Lower Jaw Recontouring in Facial Gender-Affirming Surgery
1568	Science Direct	198	Management of a class III malocclusion with facemask therapy anchoraged with TADs and orthodontic treatment. Case report
1569	Science Direct	199	Management of Class II Malocclusions
1570	Science Direct	200	Management of Class III Malocclusions
1571	Science Direct	201	Management of Malaligned Dentition with Single Tooth Crossbite by Routine Fixed Orthodontic Treatment”–A Case Report
1572	Science Direct	202	Management of skeletal Class III with facial asymmetry using skeletal anchorage: 4-year follow-up
1573	Science Direct	203	Management of the Vertical Dimension in the Camouflage Treatment of an Adult Skeletal Class III Malocclusion
1574	Science Direct	204	Managing Unexpected Iatrogenic Opening of Anterior Bite During Active Orthodontic Treatment: A Case Report.
1575	Science Direct	205	Mandibular Prognathism and Anterior Open Bite: Treatment by Orthodontic Molar Intrusion and Two-jaw Surgery
1576	Science Direct	206	Mandibular propulsion appliance for adults with Class II malocclusion: a systematic review and meta-analysis
1577	Science Direct	207	Mandibular symphysis morphology and lower incisor angulation in different anteroposterior jaw relationships and skeletal growth patterns–a cephalometric study
1578	Science Direct	208	Maxillary molar intrusion and transverse decompensation to enable mandibular single-jaw surgery with rotational setback and transverse shift for a patient with mand
1579	Science Direct	209	Maxillary protraction using orthodontic miniplates in correction of Class III malocclusion during growth
1580	Science Direct	210	Maxillary single-jaw surgery combining Le Fort I and modified horseshoe osteotomies for the correction of maxillary excess
1581	Science Direct	211	Methemoglobinemia due to prilocaine use during jaw deformity surgery: A case report
1582	Science Direct	212	Minimizing the compensatory effects of the Class III malocclusion orthodontic treatment with Biofunctional preadjusted prescription–Case report
1583	Science Direct	213	Molar Intrusion using TADs in the Management of an Anterior Open Bite: A Case Report
1584	Science Direct	214	Molar protraction on an adult with severe high-angle Class III malocclusion and knife-edge residual ridges
1585	Science Direct	215	Morphological measurement and analysis of the mandible in adult females with different vertical skeletal types
1586	Science Direct	216	Morphometric evaluation of the alveolar bone around central incisors during surgical orthodontic treatment of high‐angle skeletal class III malocclusion
1587	Science Direct	217	Mouth, jaw and face surgery: making a case for a name change
1588	Science Direct	218	Multiloop edgewise archwire technique and denture frame analysis: a systematic review
1589	Science Direct	219	Neuromuscular deprogramming in malocclusion class II patient before an orthodontic-surgery treatment
1590	Science Direct	220	New orthopedic and orthodontic treatment modality for adult patients with skeletal Class III malocclusion with insufficient maxillary incisor exposure
1591	Science Direct	221	Nine years follow-up after double-jaw surgery for skeletal class III malocclusion correction: a case report
1592	Science Direct	222	Non-surgical and Non-extraction Orthodontic Treatment of an Excess Reverse Bite with Anterior Open Bite
1593	Science Direct	223	Nonsurgical correction of Class III malocclusion in a mature patient—A combined orthodontic-prosthodontic solution
1594	Science Direct	224	Nonsurgical Correction of Skeletal Class III Malocclusion with Evident Profile Change in an Adult Patient with Functional Shift and Low Mandibular Plane Angle
1595	Science Direct	225	Non‐surgical interdisciplinary management for an adult patient with a Class III malocclusion
1596	Science Direct	226	Nonsurgical orthodontic treatment of an adolescent girl with Class III malocclusion and asymmetric maxillary narrowing
1597	Science Direct	227	Non-surgical Treatment of an Adult Class III Malocclusion Patient with Facial Asymmetry by Unilateral Mandibular Arch Distalization
1598	Science Direct	228	Nonsurgical Treatment of Class III Malocclusion with Both Anterior and Posterior Crossbites Combined with Impacted and Congenitally Missed Teeth
1599	Science Direct	229	Obvious morphologic changes in the mandible and condylar cartilage after triple botulinum toxin injections into the bilateral masseter
1600	Science Direct	230	Occlusal Cant and Its Challenges--A Review.
1601	Science Direct	231	Occlusal Outcome of Orthodontic Treatment for Patients With Complete Cleft Lip and Palate
1602	Science Direct	232	One-Year Treatment Outcome of Profile Changes After Transcutaneous Maxillary Distraction Osteogenesis in Growing Children With Cleft Lip and Palate
1603	Science Direct	233	Open versus arthroscopic surgery for internal derangement of the temporomandibular joint: A retrospective study comparing two centres’ results using the Jaw Pain an
1604	Science Direct	234	Oral Bisphosphonate–Associated Osteonecrosis of the Jaw After Implant Surgery: A Case Report and Literature Review
1605	Science Direct	235	Oral health-related quality of life changes in patients with severe Class III malocclusion treated with the 2-jaw surgery-first approach
1606	Science Direct	236	Orthodontic and orthognathic surgical correction of a severe Class III malocclusion
1607	Science Direct	237	Orthodontic and orthognathic surgical correction of Class III malocclusion
1608	Science Direct	238	Orthodontic and surgical correction of a Class III malocclusion: Report of a case
1609	Science Direct	239	Orthodontic camouflage as a treatment alternative for skeletal Class III
1610	Science Direct	240	Orthodontic camouflage of a late adolescent patient with Class III malocclusion
1611	Science Direct	241	Orthodontic camouflage treatment of skeletal class II malocclusion using frictionless mechanics
1612	Science Direct	242	Orthodontic Camouflage Treatment of Skeletal Class III Malocclusion with Mandibular Bite Turbo Application
1613	Science Direct	243	Orthodontic camouflage treatment using a passive self-ligating system in skeletal Class III malocclusion
1614	Science Direct	244	Orthodontic camouflage versus orthognathic surgery: a comparative analysis of long-term stability and satisfaction in moderate skeletal Class III
1615	Science Direct	245	Orthodontic correction of a Class III malocclusion in an adolescent patient with a bonded RPE and protraction face mask
1616	Science Direct	246	Orthodontic correction of a skeletal Class III malocclusion with impacted maxillary second molars and amelogenesis imperfecta
1617	Science Direct	247	Orthodontic decompensation and correction of skeletal Class III malocclusion with gradual dentoalveolar remodeling in a growing patient
1618	Science Direct	248	Orthodontic incisor decompensation in orthognathic therapy—success and efficiency in three dimensions
1619	Science Direct	249	Orthodontic management of cleft lip and palate patients
1620	Science Direct	250	Orthodontic Surgical Approach of Severe Skeletal Hyperdivergent Class II Malocclusion Treated by Le-Fort I Osteotomy, BSSO and Genioplasty
1621	Science Direct	251	Orthodontic Treatment by Compensation of a Skeletal Class III Associated with Mandibular Laterognathy: Aesthetic Challenge and Therapeutic Occlusion
1622	Science Direct	252	Orthodontic treatment for a patient with anterior open bite and severe condylar resorption
1623	Science Direct	253	Orthodontic Treatment of Adult Skeletal Class II with Idiopathic Condylar Resorption History and Severe Anterior Open Bite Without Using Temporary Anchorage Device–A Case Report
1624	Science Direct	254	Orthodontic Treatment of an Adult with a Severe Open Bite and a Class III Malocclusion Using Asymmetrical Mandibular Biomechanics, a Long-Term Follow-Up
1625	Science Direct	255	Orthodontic treatment of Class III malocclusion with lower extraction and anchorage with mini implants: Case report
1626	Science Direct	256	Orthodontic treatment of TMD patients with posterior intrusion using TADs
1627	Science Direct	257	Orthodontic-prosthetic treatment of an adult with a severe Class III malocclusion
1628	Science Direct	258	Orthodontic-surgical correction of a class III malocclusion through a surgery-first protocol: case report
1629	Science Direct	259	Orthodontic-surgical treatment for a patient with Class II malocclusion and inadequate maxillary incisor inclination
1630	Science Direct	260	Orthodontic-surgical treatment of Class III malocclusion with extraction of an impacted canine and multi-segmented maxillary surgery
1631	Science Direct	261	Orthognathic Camouflage
1632	Science Direct	262	Orthognathic Surgery with anterior segmental osteotomy as alternative of treatment in patients with dento-skeletal deformity Class III AP maxillary deficiency with dental compensation. Case report.
1633	Science Direct	263	Orthognathic surgery: A bibliometric analysis of the top 100 cited articles
1634	Science Direct	264	Orthognathic Surgery: Restoring Form and Function of the Jaw
1635	Science Direct	265	Orthopaedic and orthodontic treatment with hyrax, Class III elastics on mandibular miniplates, maxillary mini-implants in a Class III adolescent: a case report
1636	Science Direct	266	Orthopedic/orthodontic treatment of a class I malocclusion with a class III skeletal pattern and maxillary deficiency An American board of Orthodontics case report
1637	Science Direct	267	Ossification of the distal phalanx of the first digit as a maturity indicator for initiation of orthodontic treatment of Class III malocclusion in Japanese women
1638	Science Direct	268	Osteonecrosis of the Jaw (ONJ) Might Explain the Increased Oral Surgery Risk in Cancer Patients Treated with Bisphosphonates
1639	Science Direct	269	Osteonecrosis of the jaw by white phosphorous: how the historical industrial disease ‘phossy jaw’ may provide lessons in our approach to bisphosphonate-related oste
1640	Science Direct	270	Osteotomy for Class III and Long-Term Results: Indication for 1 or 2 Jaw Surgeries
1641	Science Direct	271	P.259 My 2-jaw surgery
1642	Science Direct	272	Patient satisfaction after orthognathic surgery: a 3 year follow-up of 60 high-angle Class II individuals
1643	Science Direct	273	Perceived changes by peer group of social impact associated with combined orthodontic-surgical correction of class III malocclusion
1644	Science Direct	274	Perceived treatment need in patients with different facial profiles
1645	Science Direct	275	Periodontal Grafting in Preparation for Orthodontic Treatment
1646	Science Direct	276	PERIODONTALLY ACCELERATED OSTEOGENIC ORTHODONTICS THERAPY.
1647	Science Direct	277	Periosteal reaction as a risk factor for poor outcomes after surgical treatment for medication-related osteonecrosis of the jaw: A retrospective analysis of 205 sur
1648	Science Direct	278	Pharyngeal Airway Changes in Class III Patients Treated With Double Jaw Orthognathic Surgery—Maxillary Advancement and Mandibular Setback
1649	Science Direct	279	Plastic materials in restorative surgery of the lower jaw
1650	Science Direct	280	Point-to-point registration with mandibulo-maxillary splint in open and closed jaw position. Evaluation of registration accuracy for computer-aided surgery of the m
1651	Science Direct	281	Positional changes of condyle and mandibular stability after isolated maxillary orthognathic surgery combined with mandibular autorotation in mandibular retrognathism with high mandibular plane angle
1652	Science Direct	282	Poster 18: A Retrospective Study Examining the Role of a Dynamic Jaw Opening Device (Dynasplint Trismus System®) in the Treatment of Trismus Following Surgery and/o
1653	Science Direct	283	Postoperative myocardial infarction in an orthognatic jaw surgery
1654	Science Direct	284	Postoperative Stability of two common ramus osteotomy procedures for the correction of mandibular prognathism: a randomized controlled trial
1655	Science Direct	285	Postsurgical volumetric airway changes in 2-jaw orthognathic surgery patients
1656	Science Direct	286	Postsurgical volumetric airway changes in 2-jaw orthognathic surgery patients
1657	Science Direct	287	Post-treatment changes of skeletal class III morphology operated by two-jaw surgery: Y. Omori, J. Sugawara, T. Soya, H. Kawamura, and H. Mitari J. Jpn. Orthod. Soc.
1658	Science Direct	288	Preadjusted Edgewise Fixed Orthodontic Appliances
1659	Science Direct	289	Preference of Orthodontic Treatment versus Orthognathic Surgery in class III Malocclusion Cases: A Questionnaire Survey
1660	Science Direct	290	Preference of orthodontic treatment versus orthognathic surgery in class III malocclusion cases: A research survey
1661	Science Direct	291	Preference of Profile Modifications in Subjects with Class II Division 1 Malocclusion among Orthodontists, General Dentists & Laypersons
1662	Science Direct	292	Prevalence of incisor relationship among secondary school children in Kota Bharu and comparison of craniofacial morphology among patients with class i, class ii and class iii malocclusions in Hospital USM
1663	Science Direct	293	Principles of oral surgery for prevention of bisphosphonate-related osteonecrosis of the jaw
1664	Science Direct	294	Principles of Treatment Planning
1665	Science Direct	295	Prognosis of the patients treated by two-jaw surgery without condylar repositioning appliance: Short-term results in case of facial asymmetry
1666	Science Direct	296	Progressive changes in patients with skeletal Class III malocclusion treated by 2-jaw surgery with minimal and conventional presurgical orthodontics: A comparative
1667	Science Direct	297	Protocols for orthodontic treatment of patients with temporomandibular joint disorders
1668	Science Direct	298	Protraction facemask followed by mandibular cervical headgear: an alternative in the treatment of class III malocclusion with severe anterior open-bite
1669	Science Direct	299	Protraction Headgear with Surgical Miniplates
1670	Science Direct	300	Quality of life and degree of satisfaction with surgical treatment in patients with dentoskeletal deformity
1671	Science Direct	301	Reconstruction of complex jaw defects with chimeric free flap in the era of digital surgery
1672	Science Direct	302	Recurrent dislocation of the lower jaw.
1673	Science Direct	303	Resolution without surgery of an advanced stage of medication-related osteonecrosis of the jaw (MRONJ) in a patient who could not suspend her treatment for osteopor
1674	Science Direct	304	Retention: taking a more active role
1675	Science Direct	305	Rigid Fixation after Intraoral Vertical Ramus Osteotomy: A Retrospective Study and Description of Technique
1676	Science Direct	306	Risk factors for osteonecrosis of the jaw in oral cancer patients after surgery and eventual adjuvant treatment: The potential role of chemotherapy
1677	Science Direct	307	S17 Customized techniques of maxillectomy for upper jaw surgery
1678	Science Direct	308	S19 Management of orbit in upper jaw surgery
1679	Science Direct	309	Safe and Effective Outpatient 2-Jaw Orthognathic Surgery
1680	Science Direct	310	Satisfaction of patients following surgical-orthodontic correction of skeletal class III malocclusions
1681	Science Direct	311	Secondary care costs to the NHS for children born with unilateral cleft lip and palate, bilateral cleft lip and palate and cleft palate from birth to 10 years of age
1682	Science Direct	312	Sequencing of Two-Jaw Surgery: The Case for Operating on the Maxilla First
1683	Science Direct	313	Severe facial asymmetry and unilateral lingual crossbite treated with orthodontics and 2-jaw surgery: 5-year follow-up
1684	Science Direct	314	Short-term orthodontics: reasons for treatment and their associated risks, precautions in patient selection
1685	Science Direct	315	Single Canine and 3 Premolar Extractions for Achieving a Balanced Occlusion and Congruent Dental Midlines
1686	Science Direct	316	Skeletal and Dental Correction and Stability Following LeFort I Advancement in Patients With Cleft Lip and Palate With Mild, Moderate, and Severe Maxillary Hypoplasia
1687	Science Direct	317	Skeletal and dental relapses after skeletal class III deformity correction surgery: single-jaw versus double-jaw procedures
1688	Science Direct	318	Skeletal and dental relapses following skeletal class III deformity correction surgery: single-jaw versus double-jaw procedures
1689	Science Direct	319	Skeletal and Dental Stability Following Different Magnitude of Le Fort I Advancement in Patients With Cleft Lip and Palate
1690	Science Direct	320	Skeletal Changes Seen in Nonsurgically Treated Patients with Skeletal Class II Malocclusion
1691	Science Direct	321	SKELETAL CLASS III: A BIBLIOMETRIC STUDY IN ORTHODONTIC JOURNALS WITH THE HIGHEST IMPACT FACTOR
1692	Science Direct	322	Skeletal open bite Class III compensatory treatment with biofunctional therapy
1693	Science Direct	323	Skeletal relapse after mandibular advancement and setback in single-jaw surgery
1694	Science Direct	324	Smile attractiveness in class III patients after orthodontic camouflage or orthognathic surgery
1695	Science Direct	325	Soft and hard tissue changes in skeletal Class III patients treated with double-jaw orthognathic surgery—maxillary advancement and mandibular setback
1696	Science Direct	326	Soft tissue changes associated with double jaw surgery
1697	Science Direct	327	Soft tissues cephalometric norms for a sample of Sudanese adults. Part I: Legan and Burstone analysis
1698	Science Direct	328	Stability After Mandibular Setback: Mandible-Only Versus 2-Jaw Surgery
1699	Science Direct	329	Stability of Le Fort I osteotomy with advancement: A comparison of single maxillary surgery and a two-jaw procedure
1700	Science Direct	330	Stability of le fort I osteotomy with advancement: A comparison of single maxillary surgery and a two-jaw procedure
1701	Science Direct	331	Stability of Orthognathic Surgery in the Treatment of Condylar Osteochondroma Combined With Jaw Deformity by CT Measurements
1702	Science Direct	332	StatiStical inveStigation regarding clinical and therapeutic aSpectS of claSS iii angle anomalieS
1703	Science Direct	333	Surgery and prosthesis in jaw reconstruction
1704	Science Direct	334	Surgery First Approach for Correcting a Skeletal Class II Malocclusion with Impinging Deep Bite
1705	Science Direct	335	Surgery First in Orthognathic Surgery: What Have We Learned? A Comprehensive Workflow Based on 45 Consecutive Cases
1706	Science Direct	336	Surgery of Ptosis Associated with Jaw-Winking*
1707	Science Direct	337	Surgery-as-soon-as-Feasible: A Challenge to One Major Premise of the Surgery-First Approach
1708	Science Direct	338	Surgery-First and Orthodontic-First Approaches Produce Similar Patterns of Condylar Displacement and Remodeling in Patients With Skeletal Class III Malocclusion
1709	Science Direct	339	Surgery-First Orthognathic Approach
1710	Science Direct	340	Surgical Orthodontic Treatment in a Class III Patient with Transversal, Sagittal and Vertical Skeletal Discrepancy: Case Report with 3-Years Follow-up
1711	Science Direct	341	Surgical Treatment of a Borderline Skeletal Class III Patient: an Interdisciplinary Approach
1712	Science Direct	342	Surgically-assisted rapid maxillary expansion (SARME): indications, planning and treatment of severe maxillary deficiency in an adult patient
1713	Science Direct	343	Surgical-orthodontic approach to skeletal Class III malocclusion: Analysis of 45 cases with evaluation of curved oblique osteotomy and sliding osteotomy
1714	Science Direct	344	Surgical-Orthodontic Diagnosis and Treatment Planning in an Asymmetric Skeletal Class III Patient—A Case Report
1715	Science Direct	345	Surgical-orthodontic retreatment of a severe skeletal Class III malocclusion following an orthodontic camouflage
1716	Science Direct	346	Surgical-orthodontic Treatment for a Patient with Skeletal Class III Deformity and Anterior Open Bite
1717	Science Direct	347	Surgical-orthodontic Treatment of a Patient with Severe Skeletal Class III Anterior Open Bite and High Mandibular Plane by Preserving the Posterior Facial Height
1718	Science Direct	348	Surgical-Orthodontic Treatment of a Patient with Severely Asymmetrical Skeletal Class III Dentofacial Deformity
1719	Science Direct	349	Textbook of functional jaw orthopaedics: By Karl Häupl, M. D., Professor of Dental Surgery, University Dental School, Innsbruck, William J. Grossman, M.D., L.D.S.,
1720	Science Direct	350	The (mis) use of bone resorption markers in the context of bisphosphonate exposure, dental surgery and osteonecrosis of the jaw
1721	Science Direct	351	The Accuracy of Jaws Repositioning in Bimaxillary Orthognathic Surgery with Traditional Surgical Planning Compared to Digital Surgical Planning in Skeletal Class III Patients: A Retrospective Observational Study
1722	Science Direct	352	The airway implications in treatment planning two-jaw orthognathic surgery: The impact on minimum cross-sectional area
1723	Science Direct	353	The blood supply of the jaw mucoperiosteum and its significance in orthognathic surgery: You Zhi-hao, Zhang Zhen-kang, Zhang Xi-en, Xia Jia-lin Chin J Stomatol 1991
1724	Science Direct	354	The changes of nasal area after posterior repositioning Le Fort I osteotomy in 2-jaw surgery
1725	Science Direct	355	The changing of occlusal plane inclination in Class II malocclusion
1726	Science Direct	356	The Effect of early physiotherapy on the recovery of mandibular function after orthognathic surgery for Class III correction: Part I—Jaw-motion analysis
1727	Science Direct	357	The effect of rigid and skeletal wire fixation on the stability of double jaw surgery
1728	Science Direct	358	The effects of surgical-orthodontic correction of skeletal class III malocclusion on mandibular movement
1729	Science Direct	359	The history, antecedents and progress of the Mount Vernon Centre for Plastic Surgery and Jaw Injuries, Northwood, Middlesex 1939–1983
1730	Science Direct	360	The importance of controlling vertical movement of posterior teeth for a Class II malocclusion in a non-growing patient: a case report
1731	Science Direct	361	The influence of pre-surgical orthodontic treatment on the dento-skeletal profile of Class III patients
1732	Science Direct	362	The Orthodontic Approach to Class III Malocclusions
1733	Science Direct	363	The Orthodontic Treatment of Class III Malocclusion with Anterior Cross Bite and Severe Deep Bite
1734	Science Direct	364	The relationship between changes in occlusal forces and dentofacial morphology of skeletal class III malocclusal patients after tow jaw surgery
1735	Science Direct	365	The role of controlled hypotension upon transfusion requirement during maxillary downfracture in double-jaw surgery
1736	Science Direct	366	The segmented arch approach: A method for orthodontic treatment of a severe Class III open-bite malocclusion
1737	Science Direct	367	The stability of Class II correction with functional appliance therapy and orthodontic camouflage: A retrospective cohort study
1738	Science Direct	368	The stability of double jaw surgery: A comparison of rigid versus wire fixation
1739	Science Direct	369	The Use of an Ultrasonic Bone Curette in the Surgery of Jaw Tumors Involving the Inferior Alveolar Nerve
1740	Science Direct	370	The use of fascia in jaw-surgery: K. Morgenroth.
1741	Science Direct	371	The use of temporary anchorage devices for orthodontic treatment of high-angle Class III malocclusion in a patient with impacted upper canine teeth
1742	Science Direct	372	The validity of a computer-assisted simulation system for orthognathic surgery (CASSOS) for planning the surgical correction of class III skeletal deformities: sing
1743	Science Direct	373	The value of reconstructive surgery in the management of refractory jaw osteoradionecrosis: a single-center 10-year experience
1744	Science Direct	374	Therapeutic effect analysis of skeletal class Ⅲ malocclusion treatment by transmission straight wire technique
1745	Science Direct	375	Three-dimensional analysis of hard and soft tissue changes in patients with facial asymmetry undergoing 2-jaw surgery
1746	Science Direct	376	Three-Dimensional Analysis of Lip Asymmetry and Occlusal Cant Change After Two-Jaw Surgery
1747	Science Direct	377	Three-dimensional analysis of lip soft tissue changes and related jaw changes in patients with skeletal class III malocclusion and facial asymmetry
1748	Science Direct	378	Three-dimensional analysis system for orthognathic surgery patients with jaw deformities
1749	Science Direct	379	Three-dimensional evaluation on cortical bone during orthodontic surgical treatment
1750	Science Direct	380	Three-dimensional pharyngeal airway changes in dento-skeletal class II patients after two-jaw orthognathic surgery with segmentation – a pilot study
1751	Science Direct	381	Three-dimensional virtual planning and intraoperative navigation for two-jaw orthognathic surgery
1752	Science Direct	382	Traction of impacted canines in a skeletal Class III malocclusion: A challenging orthodontic treatment
1753	Science Direct	383	Treatment decision in adult patients with Class III malocclusion: Orthodontic therapy or orthognathic surgery?
1754	Science Direct	384	Treatment decision of camouflage or surgical orthodontic treatment for skeletal Class III patients based on analysis of masticatory function
1755	Science Direct	385	Treatment effect of bone-anchored maxillary protraction in growing patients compared to controls: a systematic review with meta-analysis
1756	Science Direct	386	Treatment of adult Class III malocclusions with orthodontic therapy or orthognathic surgery: Receiver operating characteristic analysis
1757	Science Direct	387	Treatment of anterior open bite and multiple missing teeth with lingual fixed appliances, double jaw surgery, and dental implants
1758	Science Direct	388	Treatment of Class II div. 1 malocclusion with impacted mandibular canine: A case report
1759	Science Direct	389	Treatment of Class II malocclusion with the improved super-elastic nickel-titanium alloy wire and long hooks for mandibular molar protraction
1760	Science Direct	390	TREATMENT OF SKELETAL CLASS II BORDERLINE: A RETROSPECTIVE STUDY
1761	Science Direct	391	Treatment of skeletal class III malocclusions with a combination of orthodontic treatment and orthognathic surgery
1762	Science Direct	392	Treatment of skeletal class III malocclusions: Orthognathic surgery or orthodontic camouflage? How to decide
1763	Science Direct	393	Treatment Options for Skeletal Class II Malocclusion in Growing Patients-A Review
1764	Science Direct	394	Treatment Strategy for Class II Orthognathic Surgery: Orthodontic Perspective
1765	Science Direct	395	Tweed–Merrifield Directional Force Technology with TADs
1766	Science Direct	396	Twin-block appliance promotes condylar remodeling in patients with Class II malocclusion: a systematic review
1767	Science Direct	397	Uncovering the Cause of “Phossy Jaw” Circa 1858 to 1906: Oral and Maxillofacial Surgery Closed Case Files—Case Closed
1768	Science Direct	398	Unilateral sagittal split osteotomy: effect on mandibular symmetry in the treatment of class III with laterognathia
1769	Science Direct	399	Unusual Case of Bevacizumab-Related Osteonecrosis of the Jaw Associated with Dental Implant Surgery
1770	Science Direct	400	Use of digital technologies in fabrication of a custom healing stent after stage II implant surgery for advanced jaw reconstruction
1771	Science Direct	401	Using the Forsus Appliance to Correct Class II Mandibular Asymmetry in a Growing Patient: A Case Report
1772	Science Direct	402	Vertical Maxillary Excess Complicated with Mutilated Dentition Treated by an Interdisciplinary Approach
1773	Science Direct	403	Visualizing Treatment Objectives and Treatment Planning Using 2D and 3D Occlusograms
1774	Science Direct	404	Volumetric Analysis Of The Alveolar Housing Around The Mandibular Incisors In Response To Class II Orthodontic Correction
1775	Science Direct	405	What are the major determinants of lip cant correction with two-jaw surgery?
1776	Science Direct	406	What is the quality of the evidence base for pre-implant surgery of the atrophic jaw?
1777	Science Direct	407	What Is the Role of Hyperbaric Oxygen in the Management of Bisphosphonate-Related Osteonecrosis of the Jaw: A Randomized Controlled Trial of Hyperbaric Oxygen as an
1778	Science Direct	408	Wonders of Rapid Maxillary Expansion and Lower Premolar Extractions in Correction of a Skeletal Class III Case with Maxllary Deficiency and Mandibular Excess‖–A Case Report on Non-Surgical Orthodontic Camouflage
1779	Web of Science	1	3-Dimensional prediction of pre-surgical decompensation after atypical extractions and soft tissue simulation for ortho-surgical management of skeletal Class III malocclusion: A case report
1780	Web of Science	2	3D Soft Tissue Analysis - Part 2: Vertical Parameters
1781	Web of Science	3	A case of severe mandibular retrognathism with bilateral condylar deformities treated with Le Fort I osteotomy and two advancement genioplasty procedures
1782	Web of Science	4	A combined orthodontic and surgical approach in osteogenesis imperfecta and severe class III malocclusion: Case report
1783	Web of Science	5	A more accurate soft-tissue prediction model for Class III 2-jaw surgeries
1784	Web of Science	6	A new classification of mandibular asymmetry and evaluation of surgical-orthodontic treatment outcomes in Class III malocclusion
1785	Web of Science	7	A sparse principal component analysis of Class III malocclusions
1786	Web of Science	8	A study of Class III treatment: orthodontic camouflage vs orthognathic surgery
1787	Web of Science	9	Accelerated decompensation of mandibular incisors in surgical skeletal Class III patients by using augmented corticotomy: A preliminary study
1788	Web of Science	10	Additional orthognathic surgery following Le Fort III and monobloc advancement
1789	Web of Science	11	Adjustable selective maxillary expansion combined with maxillomandibular surgery: A case report
1790	Web of Science	12	Adult skeletal Class III correction with camouflage orthodontic treatment
1791	Web of Science	13	Age, extraction rate and jaw surgery rate in Korean orthodontic clinics and small dental hospitals
1792	Web of Science	14	Alteration of Masticatory Electromyographic Activity and Stability of Orthognathic Surgery in Patients With Skeletal Class III Malocclusion
1793	Web of Science	15	Alveolar Bone Loss around Incisors in Surgical Skeletal Class III Patients A Retrospective 3-D CBCT Study
1794	Web of Science	16	AN AMERICAN BOARD OF ORTHODONTICS CASE-REPORT - CORRECTION OF A CLASS-III MANDIBULAR PROGNATHISM AND ASYMMETRY THROUGH ORTHODONTICS AND ORTHOGNATHIC SURGERY
1795	Web of Science	17	An Oral Health-Related Quality of Life Comparison Between Adults With Unilateral Cleft Lip and Palate and Class III Malocclusion
1796	Web of Science	18	Anterior Decompensation Using Segmental Osteotomy for Patients With Mandibular Asymmetry
1797	Web of Science	19	Assessing anteroposterior basal bone discrepancy with the Dental Aesthetic Index
1798	Web of Science	20	Assessing changes in quality of life using the Oral Health Impact Profile (OHIP) in patients with different classifications of malocclusion during comprehensive orthodontic treatment
1799	Web of Science	21	Assessment of temporomandibular disorder and occlusion in treated Class III malocclusion patients
1800	Web of Science	22	Botulinum toxin as a therapeutic agent to prevent relapse in deep bite patients
1801	Web of Science	23	Camouflage treatment of skeletal Class III malocclusion with asymmetry using a bone-borne rapid maxillary expander
1802	Web of Science	24	Can a surgery-first orthognathic approach reduce the total treatment time?
1803	Web of Science	25	Change in maxillary incisor inclination during surgical-orthodontic treatment of skeletal Class III malocclusion: Comparison of extraction and nonextraction of the maxillary first premolars
1804	Web of Science	26	Changes in anteroposterior position and inclination of the maxillary incisors after surgical-orthodontic treatment of skeletal class III malocclusions
1805	Web of Science	27	Changes in border movement of the mandible in skeletal Class III before and after orthognathic surgery
1806	Web of Science	28	Changes in condylar and joint disc positions after bilateral sagittal split ramus osteotomy for correction of mandibular prognathism
1807	Web of Science	29	Changes in electric activity of masseter and anterior temporalis muscles before and after orthognathic surgery in skeletal class III patients
1808	Web of Science	30	Changes of mandibular dental arch during surgical-orthodontic treatment in skeletal class III malocclusion individuals
1809	Web of Science	31	Characteristics and Corrective Outcome of Face Asymmetry by Orthognathic Surgery
1810	Web of Science	32	Characterization of facial asymmetry in skeletal Class III malocclusion and its implications for treatment
1811	Web of Science	33	Children with class III malocclusion: Development of multivariate statistical models to predict future need for orthognathic surgery
1812	Web of Science	34	Chin remodeling in a patient with bimaxillary protrusion and open bite by using mini-implants for temporary anchorage
1813	Web of Science	35	Class III camouflage treatment: What are the limits?
1814	Web of Science	36	Class III Malocclusion Treated by Combined Orthodontic and Orthognathic Approach Along with Growth Prediction: A Case Report
1815	Web of Science	37	Class III malocclusion with missing maxillary lateral incisors
1816	Web of Science	38	CLINICAL AND CEPHALOMETRIC ANALYSIS OF THREE CASES WITH PYCNODYSOSTOSIS: CASE REPORTS
1817	Web of Science	39	Clinical application of a 3-dimensional morphometric apparatus for diagnosis and treatment of a Class III patient with facial asymmetry: A pilot study
1818	Web of Science	40	Clinical predictive factors for temporomandibular disorders following combined orthodontic and orthognathic surgical treatment in patients with Class III malocclusion
1819	Web of Science	41	Combined Orthodontic and Surgical Treatment of a Class III Malocclusion - Case Report
1820	Web of Science	42	Comparative study of excitation patterns in the masseter muscle before and after orthognathic surgery
1821	Web of Science	43	Comparing Stability of Mandibular Setback Versus 2-Jaw Surgery in Class III Patients With Minimal Presurgical Orthodontics
1822	Web of Science	44	Comparison of changes in the transverse dental axis between patients with skeletal Class III malocclusion and facial asymmetry treated by orthognathic surgery with and without presurgical orthodontic treatment
1823	Web of Science	45	Comparison of incisor inclination in patients with Class III malocclusion treated with orthognathic surgery or orthodontic camouflage
1824	Web of Science	46	Comparison of Postoperative Stability Between BSSRO and Le Fort 1 Osteotomy with BSSRO in Skeletal Class III Malocclusion with Severe Open Bite
1825	Web of Science	47	Comparison of Progressive Cephalometric Changes and Postsurgical Stability of Skeletal Class III Correction With and Without Presurgical Orthodontic Treatment
1826	Web of Science	48	Comparison of Skeletal and Conventional Anchorage Methods in Conjunction with Pre-operative Decompensation of a Skeletal Class III Malocclusion
1827	Web of Science	49	Comparison of the Stability After Mandibular Setback With Minimal Orthodontics of Class III Patients With Different Facial Types
1828	Web of Science	50	Compensation of skeletal Class III malocclusion by isolated extraction of mandibular teeth
1829	Web of Science	51	Conservative treatment for a growing patient with a severe, developing skeletal Class III malocclusion and open bite
1830	Web of Science	52	Consideration of effect of the amount of mandibular setback on the submental region in the planning of orthodontic-orthognathic treatment
1831	Web of Science	53	Conventional surgical-orthodontic approach with double-jaw surgery for a patient with a skeletal Class III malocclusion: Stability of results 10 years posttreatment
1832	Web of Science	54	Correction of facial asymmetry and maxillary canting with corticotomy and 1-jaw orthognathic surgery
1833	Web of Science	55	Correction of severe facial asymmetry: A case with fractured condyle
1834	Web of Science	56	Correction of skeletal Class III malocclusion with clockwise rotation of the maxillomandibular complex
1835	Web of Science	57	Corrective outcome and transverse stability after orthognathic surgery using a surgery-first approach in mandibular prognathism with and without facial asymmetry
1836	Web of Science	58	Correlation between skeletal and dental changes after mandibular setback surgery-first orthodontic treatment: Cone-beam computed tomography-generated half-cephalograms
1837	Web of Science	59	Corticotomy-assisted decompensation for augmentation of the mandibular anterior ridge
1838	Web of Science	60	Current status of the surgery-first approach (part I): concepts and orthodontic protocols
1839	Web of Science	61	Current trends in orthodontic patients in private orthodontic clinics
1840	Web of Science	62	Dental compensation for skeletal Class III malocclusion by isolated extraction of mandibular teeth. Part 1: Occlusal situation 12 years after completion of active treatment
1841	Web of Science	63	Dentoalveolar compensation according to skeletal discrepancy and overjet in skeletal Class III patients
1842	Web of Science	64	Developing skeletal Class III malocclusion treated nonsurgically with a combination of a protraction facemask and a multiloop edgewise archwire
1843	Web of Science	65	Diagnosis and conservative treatment of skeletal Class III malocclusion with anterior crossbite and asymmetric maxillary crowding
1844	Web of Science	66	Do Patients Treated With Bimaxillary Surgery Have More Stable Condylar Positions Than Those Who Have Undergone Single-Jaw Surgery?
1845	Web of Science	67	Does Skeletal Surgery for Asymmetric Mandibular Prognathism Influence the Soft Tissue Contour and Thickness?
1846	Web of Science	68	Does the Surgery-First Approach Produce Better Outcomes in Orthognathic Surgery? A Systematic Review and Meta-Analysis
1847	Web of Science	69	Early and long-term changes in the muscles of the mandible following orthognathic surgery
1848	Web of Science	70	Early class III protraction facemask treatment reduces the need for orthognathic surgery: a multi-centre, two-arm parallel randomized, controlled trial
1849	Web of Science	71	Effect of maxillary advancement on the change in the soft tissues after treatment of patients with class III malocclusion
1850	Web of Science	72	Effect of orthognathic surgery on masticatory performance and muscle activity in skeletal Class III patients
1851	Web of Science	73	Effect of Rigid Fixation on Orthodontic Finishing After Mandibular Bilateral Sagittal Split Setback: The Case for Miniplate Monocortical Fixation
1852	Web of Science	74	Effect of surgery first orthognathic approach on temporomandibular symptoms and function: a comparison with orthodontic first approach
1853	Web of Science	75	Effects of combined orthodontic-orthognathic treatment for class II and III correction on posterior airway space
1854	Web of Science	76	Effects of orthognathic surgery for class III malocclusion on signs and symptoms of temporomandibular disorders and on pressure pain thresholds of the jaw muscles
1855	Web of Science	77	Eight-year stability of a severe skeletal anterior open bite with a hyperdivergent growth pattern treated with an edgewise appliance and chin cup therapy
1856	Web of Science	78	Evaluation of Postoperative Mandibular Positional Changes After Mandibular Setback Surgery in a Surgery-First Approach: Isolated Mandibular Surgery Versus Bimaxillary Surgery
1857	Web of Science	79	Evaluation of relapse after orthodontic therapy combined with orthognathic surgery in the treatment of skeletal class III
1858	Web of Science	80	Evaluation of stability after pre-orthodontic orthognathic surgery using cone-beam computed tomography: A comparison with conventional treatment
1859	Web of Science	81	Evolution of Class III treatment in orthodontics
1860	Web of Science	82	Facial and occlusal esthetic improvements of an adult skeletal Class III malocclusion using surgical, orthodontic, and implant treatment
1861	Web of Science	83	Factors Related to Relapse After Mandibular Setback Surgery With Minimal Presurgical Orthodontics
1862	Web of Science	84	Five-year investigation of a large orthodontic patient population at a dental hospital in South Korea
1863	Web of Science	85	From ideal occlusion to dentofacial deformity and back to ideal: an osteochondroma treatment with lingual orthodontics
1864	Web of Science	86	General Anesthesia in Orthognathic Surgeries: Does It Affect Horizontal Jaw Relations?
1865	Web of Science	87	Hard and Soft Tissue Stability of Orthognathic Surgery Sagittal Split Ramus Osteotomy and Intraoral Vertical Ramus Osteotomy
1866	Web of Science	88	Impact of orthognathic surgery on oral health-related quality of life in patients with jaw deformities
1867	Web of Science	89	Impact of orthosurgical treatment phases on oral health-related quality of life
1868	Web of Science	90	Impact of surgical orthodontic treatment on quality of life in Chinese young adults with class III malocclusion: a longitudinal study
1869	Web of Science	91	Improvement of asymmetric stomatognathic functions, unilateral crossbite, and facial esthetics in a patient with skeletal Class III malocclusion and mandibular asymmetry, treated with orthognathic surgery
1870	Web of Science	92	Improvement of Esthetic, Functional, and Social Well-Being After Orthognathic Surgical Intervention: A Sampling of Postsurgical Patients Over a 10-Year Period From 2007 to 2017
1871	Web of Science	93	Increasing orthodontic and orthognathic surgery treatment efficiency with a modified surgery-first approach
1872	Web of Science	94	Individualized Surgical Orthodontic Rehabilitation of Class III Dentofacial Deformities
1873	Web of Science	95	Inferior subapical osteotomy for dentoalveolar decompensation of class III malocclusion in 'surgery-first' and 'surgery-early' orthognathic treatment
1874	Web of Science	96	Influence of different surgical concepts for moderate skeletal class II and III treatment on the nasopharyngeal airway space
1875	Web of Science	97	Influence of maxillary advancement surgery on skeletal and soft-tissue changes in the nose - a retrospective cone-beam computed tomography study
1876	Web of Science	98	Influence of surgical orthodontic treatment on masticatory function in skeletal Class III patients
1877	Web of Science	99	Influence of the Changes in Arch Width on Postsurgical Relapse After Mandibular Setback Surgery With Minimal Orthodontics
1878	Web of Science	100	Interceptive Dentofacial Orthopedics (Growth Modification)
1879	Web of Science	101	Interdisciplinary Management of a Class III Anterior Open Bite Malocclusion in a Patient With Cerebral Palsy
1880	Web of Science	102	Is skeletal stability after bimaxillary surgery for skeletal class III deformity related to surgical occlusal contact?
1881	Web of Science	103	LIMITED EVIDENCE SUGGESTS THAT PRESURGICAL ORTHODONTICS MAY NOT BE NEEDED FOR ORTHOGNATHIC SURGERY PATIENTS
1882	Web of Science	104	Lip Morphology Changes Following Orthognathic Surgery for Class III Malocclusion
1883	Web of Science	105	Long-term orthodontic and surgical treatment and stability of a patient with Beckwith-Wiedemann syndrome
1884	Web of Science	106	Long-term outcomes of bimaxillary surgery for treatment of asymmetric skeletal class III deformity using surgery-first approach
1885	Web of Science	107	Long-term skeletal and profile stability after surgical-orthodontic treatment of Class II and Class III malocclusion
1886	Web of Science	108	Long-Term Stability of Pre-Orthodontic Orthognathic Bimaxillary Surgery Using Intraoral Vertical Ramus Osteotomy Versus Conventional Surgery
1887	Web of Science	109	Long-term stability of surgical-orthodontic correction of class III malocclusions with long-face syndrome
1888	Web of Science	110	Long-term stability of surgical-orthodontic open-bite correction
1889	Web of Science	111	Long-term stability of surgical-orthodontic treatment for skeletal Class III malocclusion with mild asymmetry
1890	Web of Science	112	Longitudinal Observation of Mandibular Motion Pattern in Patients With Skeletal Class III Malocclusion Subsequent to Orthognathic Surgery
1891	Web of Science	113	Lower second molar extraction in correction of severe skeletal Class III malocclusion
1892	Web of Science	114	Management of Developing Skeletal Class III Malocclusion in a Prepubertal Girl with Prognathic Mandible in Late Mixed Dentition
1893	Web of Science	115	Management of severe maxillary hypoplasia with distraction osteogenesis in patients with cleft lip and palate
1894	Web of Science	116	Mandibular symphyseal distraction followed by Class III surgical orthodontic treatment: A case report
1895	Web of Science	117	Maxillary advancement versus mandibular setback in class III dentofacial deformity: are there any differences in aesthetic outcomes?
1896	Web of Science	118	Minimal presurgical orthodontics for a skeletal Class III patient with mandibular asymmetry
1897	Web of Science	119	Miniscrews versus surgical archwires for intermaxillary fixation in adults after orthognathic surgery
1898	Web of Science	120	Modern trends in Class III orthognathic treatment: A time series analysis
1899	Web of Science	121	Molar heights and incisor inclinations in adults with Class II and Class III skeletal open-bite malocclusions
1900	Web of Science	122	New bimaxillary orthognathic surgery planning and model surgery based on the concept of six degrees of freedom
1901	Web of Science	123	New model for surgical and nonsurgical therapy in adults with Class III malocclusion
1902	Web of Science	124	Nonextraction treatment of a skeletal Class III malocclusion
1903	Web of Science	125	Nonsurgical treatment of a patient with a Class III malocclusion
1904	Web of Science	126	Nonsurgical treatment of an adult with a Class III malocclusion
1905	Web of Science	127	Nonsurgical Treatment of Class III Malocclusion with Nonextraction and Extraction of Mandibular First Premolar
1906	Web of Science	128	Nonsurgical treatment with rapid mandibular canine retraction via periodontal ligament distraction in an adult with a Class III malocclusion
1907	Web of Science	129	Only severe malocclusion correlates with mastication deficiency
1908	Web of Science	130	Oral health related quality of life of patients with class III skeletal malocclusion before and after orthognathic surgery
1909	Web of Science	131	Oral health-related quality of life changes in patients with severe Class III malocclusion treated with the 2-jaw surgery-first approach
1910	Web of Science	132	Oral health-related quality of life following orthognathic surgery for class III correction its relationship with cephalometric changes
1911	Web of Science	133	Oral Rehabilitation With Orthognathic Surgery After Dental Implant Placement for Class III Malocclusion With Skeletal Asymmetry and Posterior Bite Collapse
1912	Web of Science	134	Orthodontic and orthognathic surgical correction of a severe Class III malocclusion
1913	Web of Science	135	Orthodontic and surgical management of a skeletal Class III case
1914	Web of Science	136	Orthodontic camouflage versus orthognathic surgery for class III deformity: comparative cephalometric analysis
1915	Web of Science	137	Orthodontic Camouflage: A Treatment Option - A Clinical Case Report
1916	Web of Science	138	Orthodontic Considerations for Cleft Orthognathic Surgery
1917	Web of Science	139	Orthodontic principles and guidelines for the surgery-first approach to orthognathic surgery
1918	Web of Science	140	Orthodontic treatment protocol of Ehlers-Danlos syndrome type VI
1919	Web of Science	141	Orthodontic-prosthetic treatment of an adult with a severe Class III malocclusion
1920	Web of Science	142	Orthodontic-Surgical Approach for Treating Skeletal Class III Malocclusion With Severe Maxillary Deficiency in Isolated Cleft Palate
1921	Web of Science	143	Orthodontic-surgical retreatment of facial asymmetry with occlusal cant and severe root resorption: A 3-year follow-up
1922	Web of Science	144	Orthodontic-surgical treatment of Class III malocclusion with extraction of an impacted canine and multi-segmented maxillary surgery
1923	Web of Science	145	Orthognathic bimaxillary surgery in two patients with osteogenesis imperfecta and a review of the literature
1924	Web of Science	146	Orthognathic correction of dento-facial discrepancies
1925	Web of Science	147	Outcome of combined orthodontic-surgical treatment in a United Kingdom university dental institute
1926	Web of Science	148	Outcomes After Tooth-Bearing Maxillomandibular Facial Transplantation: Insights and Lessons Learned
1927	Web of Science	149	Patient with oculo-facio-cardio-dental syndrome treated with surgical orthodontics
1928	Web of Science	150	Perceived changes by peer group of social impact associated with combined orthodontic-surgical correction of class III malocclusion
1929	Web of Science	151	Periodontal consequences of mandibular incisor proclination during presurgical orthodontic treatment in Class III malocclusion patients
1930	Web of Science	152	Pharyngeal Airway Modifications in Skeletal Class III Patients Undergoing Bimaxillary Advancement Surgery
1931	Web of Science	153	Postsurgical Stability After Mandibular Setback Surgery With Minimal Orthodontic Preparation Following Upper Premolar Extraction
1932	Web of Science	154	Postural Assessment in Class III Patients Before Orthognathic Surgery
1933	Web of Science	155	Predicted versus executed surgical orthognathic treatment
1934	Web of Science	156	Predicting soft tissue changes after orthognathic surgery: The sparse partial least squares method
1935	Web of Science	157	Prediction of 3-dimensional pharyngeal airway changes after orthognathic surgery: A preliminary study
1936	Web of Science	158	Preliminary investigation of nonsurgical treatment of severe skeletal class III malocclusion in the permanent dentition
1937	Web of Science	159	Preoperative incisor inclination in patients with Class III dentofacial deformities treated with orthognathic surgery
1938	Web of Science	160	Presurgical Dentoalveolar Sagittal Decompensation of Class III Malocclusions: Basics and Variables for Treatment
1939	Web of Science	161	Quality of Life and Self-Esteem of Female Orthognathic Surgery Patients
1940	Web of Science	162	Relapse of skeletal class III with anterior open bite after bimaxillary orthognathic surgery depending on maxillary posterior impaction and mandibular counterclockwise rotation
1941	Web of Science	163	Retreatment of a patient: Orthognathic surgery-first approach with customized lingual appliances combined with miniplate anchorage
1942	Web of Science	164	Reversing treatment from surgical orthodontics to camouflage therapy: a four-year follow-up
1943	Web of Science	165	Satisfaction with orthognathic surgery of skeletal Class III patients
1944	Web of Science	166	Segmental LeFort I osteotomy for treatment of a class III malocclusion with temporomandibular disorder
1945	Web of Science	167	Self-esteem and depression in patients presenting Angle Class III malocclusion submitted for orthognathic surgery
1946	Web of Science	168	Skeletal and Dental Variables Related to the Stability of Orthognathic Surgery in Skeletal Class III Malocclusion With a Surgery-First Approach
1947	Web of Science	169	Skeletal anteroposterior discrepancy and vertical type effects on lower incisor preoperative decompensation and postoperative compensation in skeletal Class III patients
1948	Web of Science	170	Skeletal Class III and open bite treated with bilateral sagittal split osteotomy and molar intrusion using titanium screws
1949	Web of Science	171	Skeletal Class III oligodontia patient treated with titanium screw anchorage and orthognathic surgery
1950	Web of Science	172	Skeletal class III severe openbite treatment using implant anchorage
1951	Web of Science	173	Skeletal stability in orthognathic surgery with the surgery first approach: a systematic review
1952	Web of Science	174	Skeletal stability of surgery-first bimaxillary orthognathic surgery for skeletal class III malocclusion, using standardized criteria
1953	Web of Science	175	Soft tissue and dentoskeletal profile changes associated with maxillary expansion and protraction headgear treatment
1954	Web of Science	176	Soft tissue change of the midface in skeletal class III orthognathic surgery patients
1955	Web of Science	177	Soft tissue profile changes after setback genioplasty in orthognathic surgery patients
1956	Web of Science	178	Soft-tissue changes associated with different surgical procedures for treating class III patients
1957	Web of Science	179	Stability of Mandibular Setback Surgery With and Without Presurgical Orthodontics
1958	Web of Science	180	Stability of pre-orthodontic orthognathic surgery depending on mandibular surgical techniques: SSRO vs IVRO
1959	Web of Science	181	Stability of Pre-Orthodontic Orthognathic Surgery Using Intraoral Vertical Ramus Osteotomy Versus Conventional Treatment
1960	Web of Science	182	Strategic camouflage treatment of skeletal Class III malocclusion (mandibular prognathism) using bone-borne rapid maxillary expansion and mandibular anterior subapical osteotomy
1961	Web of Science	183	Surgery first in orthognathic surgery: A systematic review of the literature
1962	Web of Science	184	Surgery-First and Orthodontic-First Approaches Produce Similar Patterns of Condylar Displacement and Remodeling in Patients With Skeletal Class III Malocclusion
1963	Web of Science	185	Surgery-first approach in correcting skeletal Class III malocclusion with mandibular asymmetry
1964	Web of Science	186	Surgical approach and orthodontic treatment of mandibular condylar osteochondroma
1965	Web of Science	187	Surgically assisted rapid palatal expansion in class III malocclusion: Our experience
1966	Web of Science	188	Team approach for orthognathic surgery
1967	Web of Science	189	Technical Modifications for Intraoral Quadrangular Le Fort II Osteotomy
1968	Web of Science	190	Temporomandibular disorders after orthognathic surgery in patients with mandibular prognathism with depression as a risk factor
1969	Web of Science	191	The application of orthodontic miniplates to Sendai surgery first
1970	Web of Science	192	The changes of self-esteem, sensitivity to criticism, and social appearance anxiety in orthognathic surgery patients: A controlled study
1971	Web of Science	193	The clinical outcome of skeletal anchorage in interceptive treatment (in growing patients) for class III malocclusion
1972	Web of Science	194	The differences of STO between before and after presurgical orthodontics in skeletal Class III malocclusions
1973	Web of Science	195	THE EFFECTS OF SURGICAL-ORTHODONTIC CORRECTION OF SKELETAL CLASS-III MALOCCLUSION ON MANDIBULAR MOVEMENT
1974	Web of Science	196	The long-term stability of skeletal Class III Malocclusion following orthodontic-orthognathic surgery.
1975	Web of Science	197	The surgery-first approach in orthognathic surgery: a retrospective study of 50 cases
1976	Web of Science	198	The Use of Invisalign (R) System in the Management of the Orthodontic Treatment before and after Class III Surgical Approach
1977	Web of Science	199	The Use of MRI Diagnostics in Orthognathic Surgery Prevalence of TMJ Pathologies in Angle Class I, II, III Patients
1978	Web of Science	200	Three-dimensional analysis of maxillary protraction with intermaxillary elastics to miniplates
1979	Web of Science	201	Three-dimensional analysis of pharyngeal airway volume in adults with anterior position of the mandible
1980	Web of Science	202	Three-dimensional assessment of soft tissue changes associated with bone-anchored maxillary protraction protocols
1981	Web of Science	203	Three-dimensional cone-beam computed tomography-based virtual treatment planning and fabrication of a surgical splint for asymmetric patients: Surgery first approach
1982	Web of Science	204	Three-Dimensional Evaluation of the Postsurgical Stability of Mandibular Setback With the Surgery-First Approach: Comparison Between Patients With Symmetry and Asymmetry
1983	Web of Science	205	Three-dimensional investigation of facial surface asymmetries in skeletal malocclusion patients before and after orthodontic treatment combined with orthognathic surgery
1984	Web of Science	206	Three-dimensional regional displacement after surgical-orthodontic correction of Class III malocclusion
1985	Web of Science	207	Three-dimensional treatment planning for maxillary and mandibular segmental surgery for an adult Class III: Where old meets new
1986	Web of Science	208	Treatment decision in adult patients with Class III malocclusion: Orthodontic therapy or orthognathic surgery?
1987	Web of Science	209	Treatment decision in adult patients with class III malocclusion: surgery versus orthodontics
1988	Web of Science	210	Treatment efficiency and stability of skeletal Class III malocclusion with a surgery-first approach
1989	Web of Science	211	Treatment modalities for early management of class III skeletal malocclusion: A case series
1990	Web of Science	212	Treatment of adult Class III malocclusions with orthodontic therapy or orthognathic surgery: Receiver operating characteristic analysis
1991	Web of Science	213	Treatment of an Adult Skeletal Class III Patient with Surgically Assisted Rapid Palatal Expansion and Facemask
1992	Web of Science	214	Treatment of Class III Malocclusion: Atypical Extraction Protocol
1993	Web of Science	215	Treatment of labio-palatal cleft: Presentation of a clinical case
1994	Web of Science	216	Treatment Outcome Based on GOSLON Score of Multiple Factors in Unilateral Cleft Lip and Palate Children of Four Different Ethnic
1995	Web of Science	217	Two-stage orthognathic treatment of severe class III malocclusion: report of a case
1996	Web of Science	218	Virtual surgical planning: Balancing esthetics, practicality, and anticipated stability in a complex Class III patient
1997	Web of Science	219	Comparison of incisor inclination in patients with Class III malocclusion treated with orthognathic surgery or orthodontic camouflage
1998	Web of Science	220	Treatment decision in adult patients with Class III malocclusion: Orthodontic therapy or orthognathic surgery? Commentary
1999	Cochrane	1	Orthodontic treatment for prominent lower front teeth (Class III malocclusion) in children
[truncated: 90 more rows]

## Sheet: Included and excluded list
No	Title	Included/Excluded with reason/s
1	A study of Class III treatment: orthodontic camouflage vs orthognathic surgery	Included
2	Comparison of incisor inclination in patients with Class III malocclusion treated with orthognathic surgery or orthodontic camouflage	Included
3	Orthodontic camouflage versus orthognathic surgery for class III deformity: comparative cephalometric analysis	Included
4	A Comparison of Long-Term Stability and Satisfaction in Moderate Skeletal Class III Patients Treated with Orthodontic Camouflage versus Orthognathic Surgery	Included
5	Orthodontic camouflage versus orthognathic surgery: a comparative analysis of long-term stability and satisfaction in moderate skeletal Class III	Included
6	Treatment in Borderline Class III Malocclusion: Orthodontic Camouflage (Extraction) Versus Orthognathic Surgery	Included
7	A pilot clinical study of Class III surgical patients facilitated by improved accelerated osteogenic orthodontic treatments	Surgical intervention only
8	Class III malocclusion: surgery or orthodontics?	Comparing pre-treatment records
9	Craniofacial morphology of skeletal class III patients before treatment and growth-related changes during treatment with a maxillary protraction appliance: a comparison of orthodontic and surgical cases	Camouflage group included orthopedic therapy (growing patients)
10	Densitometric evaluation of changes in the soft tissue of the chin and the lower lip during the treatment of Class III malocclusion	None of the planned outcomes was assessed
11	Early identification of non-surgical and surgical intervention of class III malocclusion	Camouflage group included orthopedic therapy (growing patients)
12	Limitations in Orthopedic and Camouflage Treatment for Class III Malocclusion	None of the planned outcomes was assessed
13	Limiting factors in the class III camouflage treatment: a potential protocol [Proposition d'un protocole définissant les facteurs limites des traitements de compensation de la classe III]	None of the planned outcomes was assessed
14	Lip line changes in Class III facial asymmetry patients after orthodontic camouflage treatment, one-jaw surgery, and two-jaw surgery: A preliminary study	Included Patients having facial asymmetry
15	Long-term orthodontic and surgical treatment and stability of a patient with Beckwith-Wiedemann syndrome	Included Patient having syndrome
16	Long-term skeletal and profile stability after surgical-orthodontic treatment of Class II and Class III malocclusion	Assessment of stability
17	Long-term stability of surgical-orthodontic correction of class III malocclusions with long-face syndrome	Assessment of stability
18	Management of severe skeletal Class III malocclusion with bimaxillary orthognathic surgery	Surgical intervention only
19	Mandibular border movements and masticatory patterns before and after orthognathic surgery	Surgical intervention only
20	Mandibular Contouring During Orthognathic Surgery Using the Modified Hunsuck Technique	Surgical intervention only
21	Mandibular Prognathism and Anterior Open Bite: Treatment by Orthodontic Molar Intrusion and Two-jaw Surgery	Surgical intervention only
22	Maxillary incisor inclination of skeletal Class III patients treated with extraction of the upper first premolars and two-jaw surgery: conventional orthognathic surgery vs surgery-first approach	Surgery first vs. orthodontic first.
23	Minimal presurgical orthodontics for a skeletal Class III patient with mandibular asymmetry	Included Patients having facial asymmetry
24	Miniscrew-assisted nonsurgical palatal expansion before orthognathic surgery for a patient with severe mandibular prognathism	Surgical intervention only
25	Multidisciplinary treatment of complex skeletal class iii malocclusion	Surgical intervention only
26	Multilingual bracket treatment combined with orthognathic surgery in a skeletal class III patient with facial asymmetry	Surgical intervention only
27	New model for surgical and nonsurgical therapy in adults with Class III malocclusion	Comparing pre-treatment records
28	Nonsurgical Correction of Class III Malocclusion and Anterior Open Bite with Mini-Implant anchorage	No Surgical intervention
29	Nonsurgical correction of skeletal Class III malocclusion with lateral shift in an adult	No Surgical intervention
30	Nonsurgical treatment of a patient with a Class III malocclusion	No Surgical intervention
31	Occlusal morphology 1 year after orthodontic and surgical-orthodontic therapy: A quantitative analysis of clinically successful patients	Assessment of stability
32	Oral health-related quality of life changes in patients with severe Class III malocclusion treated with the 2-jaw surgery-first approach	Surgical intervention only
33	Orthodontic and orthognathic surgical correction of a severe Class III malocclusion	Surgical intervention only
34	Sagittal airway changes: rapid palatal expansion versus Le Fort I osteotomy during maxillary protraction	Assessment of airways changes
35	Sella turcica bridges in orthodontic and orthognathic surgery patients. A retrospective cephalometric study	None of the planned outcomes was assessed
36	Severe Angle Class III skeletal malocclusion associated to mandibular prognathism: orthodontic-surgical treatment	Surgical intervention only
37	Severity and outcome assessments of patients undertaking surgical orthodontic treatment	Surgical intervention only
38	Simultaneous Surgical Correction of Skeletal Class III Dentofacial Deformity During Acute Management of Facial Fractures: Patient Selection and Surgical Technique	Surgical intervention only
39	Skeletal and dental changes after orthognathic surgical treatment of mandibular prognathism	Surgical intervention only
40	Skeletal and dental responses to orthognathic surgical treatment	Surgical intervention only
41	Skeletal Class III and open bite treated with bilateral sagittal split osteotomy and molar intrusion using titanium screws	Surgical intervention only
42	Skeletal Class III oligodontia patient treated with titanium screw anchorage and orthognathic surgery	Surgical intervention only
43	Skeletal stability in orthognathic surgery with the surgery first approach	Surgery first approch
44	Skeletal stability of surgery-first bimaxillary orthognathic surgery for skeletal class III malocclusion, using standardized criteria	Surgical intervention only
45	Soft and hard tissue changes after orthodontic and orthognathic treatment in patients with skeletal Class III malformation	Surgical intervention only
46	Stability of mandibular setback surgery with and without presurgical orthodontics	Assessment of stability
47	Stability of Pre-Orthodontic Orthognathic Surgery Using Intraoral Vertical Ramus Osteotomy Versus Conventional Treatment	Assessment of stability for surgical intervention
48	Surgery first in orthognathic surgery	Surgery first approch
49	Surgery first orthognathic approach for skeletal Class III malocclusion corrections	Surgery first approch
50	Surgery first: an alternative approach to ortho-surgical patients	Surgery first approch
51	Surgery-first accelerated orthognathic surgery: orthodontic guidelines and setup for model surgery	Surgery first approch
52	Surgery-First and Orthodontic-First Approaches Produce Similar Patterns of Condylar Displacement and Remodeling in Patients With Skeletal Class III Malocclusion	None of the planned outcomes was assessed
53	Surgical treatment of dental and skeletal class III malocclusion	Surgery first approch
54	Surgical treatment of mandibular prognathism in collaboration with orthodontic treatment in Korea	Surgical intervention only
55	Surgical Treatment Selection in Adult Class III Patients With Maxillary Transverse Deficiency	Surgical intervention only
56	The differences of STO between before and after presurgical orthodontics in skeletal Class III malocclusions	Compared extraction and non-extraction groups for surgical intervention only
57	The effect of extraction and non-extraction decompensation to bimaxillary orthognathic surgery in skeletal class III malocclusion	Compared extraction and non-extraction groups for surgical intervention only
58	The reliability of a surgery-first orthognathic approach without presurgical orthodontic treatment for skeletal class III dentofacial deformity	Surgery first approch
59	Treatment decision in adult patients with Class III malocclusion: orthodontic therapy or orthognathic surgery?	Comparing pre-treatment records
60	Treatment efficiency and stability of skeletal Class III malocclusion with a surgery-first approach	Surgery first approch
61	Treatment of adult Class III malocclusions with orthodontic therapy or orthognathic surgery: receiver operating characteristic analysis	Surgery first approch
