# Supplementary material for: Orthodontic camouflage versus orthodontic-orthognathic surgical treatment in borderline class III malocclusion: a systematic review
Source: Clin Oral Investig. 2022 Sep 13;26(11):6443–55. doi: 10.1007/s00784-022-04685-6 (PMC9643255; doi:10.1007/s00784-022-04685-6)
Supplement: Supplementary file 3 — Supplementary file3 (XLSX 12 KB) [file 784_2022_4685_MOESM3_ESM.xlsx]

## Sheet: QAC
Study	Reporting										External Validity			Internal validity – bias							Internal validity ‐ confounding (selection bias)						Power	Total/32
	Aim	Outcomes	Patients characteristics	Intervention	Principal confounder	Main findings	Random variability in the data	Adverse events	Patients lost to follow‐up	Actual probability values	Patients are representative of the entire population	Representative patients who agreed to participate	Representivness of staff, places, and facilities	Attempt to blind participants	Attempt to blind Assessors	Data dredging	Unified follow‐up period	Appropriate statistical tests	Reliable Complaince	Accurate outcome measures	Same population	Participants recruited at the same time	Randomization	Allocation Concealment	Adequate adjustment for confounding	Losses of patients considered	sufficient power
Rabie et al 2008	2	2	2	1	0	0	0	0	0	0	0	0	0	0	0	2	0	1	1	2	2	2	0	0	0	2	0	19
Troy et al 2009	2	2	2	1	0	0	2	0	0	0	0	0	0	0	0	2	0	2	1	2	2	0	0	0	0	2	2	22
Xiong et al 2013	2	2	2	1	0	0	0	0	0	0	0	0	0	0	0	2	2	1	1	2	2	0	0	0	0	2	0	19
Georgalis et al 2015	2	2	2	1	2	0	2	0	0	0	0	0	0	0	0	2	0	2	1	2	2	0	0	0	2	2	0	24
Marteniz al 2016	2	2	2	1	0	0	2	0	0	2	0	0	0	0	1	2	0	2	1	2	2	0	0	0	0	2	2	25
Barodiya et al 2021	2	2	2	1	0	0	0	0	0	0	0	0	0	0	0	2	2	1	1	2	2	0	0	0	0	2	0	19
